# Supplementary material for: Prediction of transcriptional regulatory elements for plant hormone responses based on microarray data
Source: BMC Plant Biol. 2011 Feb 24;11:39. doi: 10.1186/1471-2229-11-39 (PMC3058078; doi:10.1186/1471-2229-11-39)
Supplement: Additional file 2 — Table S1: List of scanned promoters. Combinations of promoters and RARf tables used for promoter scan are shown. Totally 622 promoters that show response to any phytohormones were selected for the scanning. All the detected signals are shown in Additional file 2 (Table S2). [file 1471-2229-11-39-S2.XLS]

## Sheet: Sheet1
Table S1. List of scanned promoters
AGI code	RARf table											memo
	ABA	ACC	BL	CK	IAA	MJ	SA	H2O2	Drought	DREB1Aox		Gene list from >5 fold list
AT1G01470	√									√
AT1G01720	√								√
AT1G02205	√
AT1G02310	√
AT1G02400	√								√
AT1G02450							√
AT1G02660	√
AT1G02700	√
AT1G02816	√
AT1G02850							√
AT1G03700	√						√
AT1G03790	√
AT1G04220	√
AT1G04560	√
AT1G05100	√
AT1G05340	√
AT1G05560							√	√
AT1G05575								√	√
AT1G05680	√						√	√
AT1G06080		√
AT1G06570	√
AT1G06620						√
AT1G07430	√								√
AT1G07720	√
AT1G08050							√
AT1G08920	√					√
AT1G09350										√
AT1G09500	√
AT1G10050								√
AT1G10370	√
AT1G10585	√			√		√		√
AT1G10760										√
AT1G11210										√
AT1G13740	√
AT1G14120						√
AT1G14130						√
AT1G14200								√
AT1G14730	√
AT1G16030								√
AT1G16850	√									√
AT1G17020	√
AT1G17180							√	√
AT1G17190				√		√
AT1G17380						√			√
AT1G17420						√			√
AT1G17870	√
AT1G18100	√
AT1G18710									√
AT1G19180						√			√
AT1G19670						√
AT1G19960							√
AT1G20030	√								√
AT1G20440									√
AT1G20450	√								√	√
AT1G20510									√
AT1G21250							√
AT1G21270							√
AT1G21410	√
AT1G21790	√
AT1G22190									√
AT1G22370	√
AT1G22400								√
AT1G22640	√
AT1G23710									√
AT1G23730					√
AT1G24070						√
AT1G27200	√
AT1G27730	√								√
AT1G27920										√
AT1G28370									√
AT1G28480							√
AT1G29395	√									√
AT1G29450					√
AT1G30070								√
AT1G30135						√
AT1G30760					√
AT1G30960				√
AT1G31280								√
AT1G31750	√
AT1G32640						√			√
AT1G32870
AT1G32920									√
AT1G35210								√
AT1G35710							√
AT1G36370								√
AT1G43160	√			√		√
AT1G44350						√
AT1G48100	√
AT1G49450	√								√
AT1G49570
AT1G51090	√
AT1G51140	√
AT1G51380				√
AT1G52000						√
AT1G52400						√
AT1G52410						√
AT1G52690	√
AT1G52890	√								√
AT1G53170									√
AT1G53540								√
AT1G54020						√
AT1G54050								√
AT1G54100	√
AT1G54160	√
AT1G54540	√
AT1G55920								√
AT1G56170	√
AT1G56600	√								√	√
AT1G58360	√
AT1G60470	√
AT1G61120						√
AT1G61340									√
AT1G61890	√								√
AT1G62510	√
AT1G62570	√									√
AT1G62710										√
AT1G62770					√
AT1G64110	√
AT1G64380	√								√
AT1G64660	√
AT1G65890						√
AT1G66090									√
AT1G66100						√
AT1G66400	√
AT1G66760	√					√
AT1G66830	√
AT1G67360	√
AT1G68500	√									√
AT1G68570	√
AT1G68620	√
AT1G69490	√								√
AT1G69870										√
AT1G70290									√
AT1G70420	√
AT1G70700						√			√
AT1G70720						√
AT1G71100								√
AT1G72450						√
AT1G72520						√			√
AT1G72660								√
AT1G72770	√
AT1G73220	√
AT1G73260	√
AT1G73390	√
AT1G73480	√								√
AT1G73500									√
AT1G74310								√
AT1G74890				√
AT1G74930									√
AT1G74950						√
AT1G75170	√
AT1G75270								√
AT1G75280								√
AT1G76070								√
AT1G76650						√		√	√
AT1G76790						√
AT1G77120	√									√
AT1G77450	√								√
AT1G78070	√
AT1G78410							√
AT1G78660						√
AT1G79270	√
AT1G79520	√
AT1G79900	√
AT1G80110	√
AT1G80160	√
AT1G80270				√
AT1G80440									√
AT1G80820	√
AT1G80840									√
AT2G01520									√
AT2G02710	√
AT2G02990	√
AT2G03760							√	√
AT2G03980						√
AT2G04050		√						√
AT2G04350	√
AT2G04570	√
AT2G05440										√
AT2G05510										√
AT2G06050						√			√
AT2G15020				√
AT2G15490							√	√
AT2G15970										√
AT2G16060								√
AT2G17040									√
AT2G17840	√									√
AT2G18050	√
AT2G18700									√
AT2G18900				√
AT2G19900	√
AT2G20560								√
AT2G21820	√
AT2G22200						√			√
AT2G22240	√
AT2G22500									√
AT2G22510	√
AT2G22590	√
AT2G22860						√		√	√
AT2G23060					√
AT2G23110	√
AT2G23120										√
AT2G23150								√
AT2G23170	√				√		√
AT2G23340									√
AT2G23560						√
AT2G23680							√
AT2G23770								√
AT2G24550									√
AT2G24850						√
AT2G25150				√
AT2G25160				√
AT2G25625	√
AT2G26150								√
AT2G26530						√			√
AT2G26560							√
AT2G27830									√
AT2G28900										√
AT2G29300	√
AT2G29440						√
AT2G29460	√					√
AT2G29490								√
AT2G30140	√
AT2G30550	√						√
AT2G31980	√
AT2G32120								√
AT2G32150	√					√
AT2G32160							√
AT2G33380	√								√
AT2G33590	√
AT2G33830										√
AT2G34500								√
AT2G34600						√			√
AT2G34610	√
AT2G34810	√					√
AT2G34930									√
AT2G35300	√
AT2G37770	√
AT2G38310								√
AT2G38470									√
AT2G38750						√
AT2G38760						√
AT2G38820									√
AT2G39030	√					√				√
AT2G39050	√
AT2G39110	√
AT2G39330						√
AT2G39350	√
AT2G39650									√
AT2G39980		√
AT2G40000									√
AT2G40140									√
AT2G40370	√
AT2G41090							√
AT2G41190	√
AT2G41230		√			√
AT2G41640								√
AT2G41660	√
AT2G41730								√
AT2G41870	√
AT2G42530	√								√	√
AT2G42540	√								√	√
AT2G43550						√
AT2G43570	√
AT2G43620										√
AT2G43820							√
AT2G44840									√
AT2G45570	√
AT2G45600	√
AT2G45660	√
AT2G46130	√
AT2G46270	√								√
AT2G46310				√
AT2G46510						√
AT2G46680	√
AT2G47180						√
AT2G47770	√								√
AT2G47780	√
AT3G01290								√
AT3G01420	√
AT3G01970	√	√				√
AT3G02140	√								√
AT3G02480	√
AT3G02550								√
AT3G02840									√
AT3G03470	√
AT3G03840					√
AT3G05630	√
AT3G05640	√								√
AT3G06500						√			√
AT3G07350	√
AT3G07390					√
AT3G07720							√
AT3G08860	√
AT3G09350								√
AT3G09440				√
AT3G09700								√
AT3G09940						√
AT3G10530				√
AT3G10930									√
AT3G11340							√
AT3G11410	√								√
AT3G11420	√
AT3G11430	√
AT3G12580	√			√				√
AT3G13380								√
AT3G13672	√
AT3G14067	√
AT3G14280	√
AT3G14440	√								√
AT3G14560	√
AT3G14620							√
AT3G15540					√
AT3G15670	√
AT3G16050								√
AT3G16470						√
AT3G17000	√
AT3G17110	√
AT3G17520	√
AT3G19030									√
AT3G19580	√								√
AT3G19660								√
AT3G20300	√
AT3G22231							√
AT3G22370	√
AT3G22740						√
AT3G22830	√
AT3G23030					√
AT3G23190							√
AT3G23920	√
AT3G24500								√
AT3G24520									√
AT3G25190
AT3G25620	√
AT3G25780									√
AT3G25870	√
AT3G28007	√
AT3G28220						√
AT3G28430	√
AT3G28510							√
AT3G29575	√								√
AT3G30775								√
AT3G44190								√
AT3G44260									√
AT3G45620							√
AT3G45970	√
AT3G46230								√
AT3G48100				√
AT3G48360									√
AT3G48510	√
AT3G48520	√
AT3G49240				√
AT3G49580								√
AT3G49620						√
AT3G50400	√
AT3G50770								√
AT3G50970	√								√	√
AT3G51660								√
AT3G51750	√
AT3G51860	√
AT3G52820	√
AT3G53230								√
AT3G53480							√
AT3G53990										√
AT3G55970						√
AT3G55980									√
AT3G56400							√
AT3G56710							√
AT3G56880									√
AT3G57010	√
AT3G57020	√
AT3G57240							√
AT3G57520						√
AT3G57540	√								√
AT3G58450	√
AT3G60420							√	√
AT3G61060	√
AT3G61890	√
AT3G62550										√
AT3G62590	√
AT3G63060	√								√
AT3G63210	√
AT3G63380								√
AT4G00080					√
AT4G01080						√
AT4G01870							√
AT4G02090	√
AT4G02280	√
AT4G02330			√
AT4G03320								√
AT4G04330										√
AT4G04610								√
AT4G05100	√
AT4G05390								√
AT4G09500	√
AT4G09600	√
AT4G10250	√							√
AT4G10390									√
AT4G11190				√
AT4G11890							√
AT4G12400								√
AT4G13180							√
AT4G14365							√
AT4G14400							√
AT4G14560					√
AT4G15210									√
AT4G15420								√
AT4G15440						√
AT4G17240								√
AT4G17280	√
AT4G17350					√
AT4G17470						√
AT4G17490								√	√
AT4G17500									√
AT4G17615								√
AT4G18650	√
AT4G19230	√
AT4G21020	√
AT4G21380							√
AT4G21440	√
AT4G21680						√
AT4G21940	√
AT4G21990								√
AT4G22530							√
AT4G22610						√
AT4G22820	√
AT4G22920	√
AT4G23050	√
AT4G23450	√
AT4G23493								√
AT4G23750				√
AT4G23810							√
AT4G23870										√
AT4G23920	√
AT4G24000	√
AT4G24110								√
AT4G24160								√
AT4G24380								√	√
AT4G24570									√
AT4G24960	√								√
AT4G25200								√
AT4G25390								√
AT4G25630				√
AT4G26070							√
AT4G26080	√								√
AT4G26090							√
AT4G27260					√
AT4G27280								√	√
AT4G27410	√								√
AT4G27440										√
AT4G27654									√
AT4G28040	√
AT4G28140									√
AT4G29690						√
AT4G29700						√
AT4G29740				√
AT4G29780									√
AT4G30290			√						√
AT4G30470	√
AT4G30490	√
AT4G30650										√
AT4G30660										√
AT4G32280					√
AT4G33050							√
AT4G33150	√
AT4G34000	√
AT4G34410								√	√
AT4G35180							√
AT4G35190	√
AT4G36110			√
AT4G36610	√
AT4G37150	√
AT4G37220	√
AT4G37260									√
AT4G37370							√
AT4G37430							√
AT4G37610								√
AT4G38410										√
AT4G39210	√
AT4G39670	√
AT5G01300	√
AT5G01520	√
AT5G01670	√
AT5G01820	√
AT5G02020	√								√
AT5G02230	√
AT5G02940						√
AT5G04120						√
AT5G04340	√								√
AT5G05220	√
AT5G05410	√
AT5G05440								√
AT5G05600						√
AT5G05860				√
AT5G06760	√
AT5G06860					√
AT5G06870						√
AT5G07010						√
AT5G07330	√
AT5G09970					√
AT5G09980						√
AT5G10100										√
AT5G10695								√
AT5G10830								√
AT5G11920							√
AT5G12020								√
AT5G12030								√
AT5G13170	√
AT5G13220						√
AT5G13330	√					√
AT5G13580	√
AT5G13750							√
AT5G13900	√
AT5G14130	√
AT5G14730								√
AT5G15120								√
AT5G15180	√
AT5G15190	√
AT5G15970										√
AT5G16970								√
AT5G16980								√
AT5G17490						√
AT5G18130	√
AT5G19110						√
AT5G19120									√
AT5G20270	√
AT5G20830	√
AT5G22460	√
AT5G22470	√
AT5G22570							√
AT5G23190	√
AT5G23220	√
AT5G24080	√
AT5G24210							√
AT5G24420						√
AT5G24530							√
AT5G24660								√
AT5G25110	√									√
AT5G25190									√
AT5G25450								√
AT5G26270									√
AT5G26340	√
AT5G27420									√
AT5G35320								√
AT5G36220						√
AT5G37300	√
AT5G37670								√
AT5G39520	√
AT5G39670								√
AT5G40590		√
AT5G41040	√
AT5G41900	√
AT5G42200	√
AT5G42380								√	√
AT5G42580						√
AT5G42650						√
AT5G43450							√
AT5G43580	√					√
AT5G43745
AT5G44260					√
AT5G44670	√
AT5G45070							√
AT5G45110							√	√
AT5G45340									√
AT5G45690	√
AT5G45950	√
AT5G47230									√
AT5G47240						√			√
AT5G47370					√
AT5G47530	√
AT5G47640									√
AT5G47980				√
AT5G48010				√
AT5G48570								√
AT5G50360	√
AT5G50790										√
AT5G51060								√
AT5G51190									√
AT5G51440				√				√
AT5G51830							√	√
AT5G52300	√
AT5G52310	√								√	√
AT5G52320						√
AT5G52750							√
AT5G52760							√
AT5G52810							√
AT5G53120	√
AT5G53970	√
AT5G53980		√			√
AT5G53990	√
AT5G54510					√
AT5G54610							√
AT5G55450							√
AT5G56980									√
AT5G57220									√
AT5G57560			√					√
AT5G59220	√								√
AT5G59310	√
AT5G59320	√
AT5G59720								√
AT5G59820								√
AT5G60680									√
AT5G60890						√
AT5G61030				√
AT5G61600									√
AT5G61820	√
AT5G62020								√
AT5G62350										√
AT5G62470	√
AT5G62490	√
AT5G62520								√
AT5G62920				√
AT5G63130									√
AT5G63790							√
AT5G64250							√
AT5G64510							√	√
AT5G65280						√
AT5G65990	√
AT5G66400	√
AT5G66650						√			√
AT5G66780	√
AT5G67300									√
