# Supplementary material for: Prediction of transcriptional regulatory elements for plant hormone responses based on microarray data
Source: BMC Plant Biol. 2011 Feb 24;11:39. doi: 10.1186/1471-2229-11-39 (PMC3058078; doi:10.1186/1471-2229-11-39)
Supplement: Additional file 3 — Table S2: Peaks of the scanned promoters. All the peaks detected by 730 scanning data for the 622 promoters shown in Additional file 2 (Table S1) were extracted and shown. Position means distance from the major TSS used in ppdb. Corresponding REG ID and recognition motif are also indicated. [file 1471-2229-11-39-S3.XLS]

## Sheet: Sheet1
Table S2. Peaks of the scanned promoters
AGI code	RARf table	position	octamer	REG	RARf		ACGT	DRE	CGCG	MYC	Dof	GCCCA	H box	W	AuxRE	AACCGG	GCCbox			memo
AT1G01470	DREB1Aox	-955	GGTACCGT		8.39394		0	0	0	0	0	0	0	0	0	0	0			RAR: filtered (ROD>1.3)
AT1G01470	DREB1Aox	-936	TTGCAACC		5.12963		0	0	0	0	0	0	0	0	0	0	0			Gene list from >5 fold list
AT1G01470	ABA	-920	CAATCGGC		5.87049		0	0	0	0	0	0	0	0	0	0	0			622 promoters
AT1G01470	ABA	-876	AAGTGTGA		3.16884		0	0	0	0	0	0	0	0	0	0	0
AT1G01470	DREB1Aox	-828	GTATCACT		4.26975		0	0	0	0	0	0	0	0	0	0	0
AT1G01470	DREB1Aox	-812	AAAGCATG		3.35758		0	0	0	0	1	0	0	0	0	0	0
AT1G01470	DREB1Aox	-802	TTGACTGG		3.82069		0	0	0	0	0	0	0	1	0	0	0
AT1G01470	DREB1Aox	-792	AATAAGTC		3.51746		0	0	0	0	0	0	0	0	0	0	0
AT1G01470	DREB1Aox	-762	AGGCGTAG		8.20741		0	0	0	0	0	0	0	0	0	0	0
AT1G01470	DREB1Aox	-761	GGCGTAGG		16.058		0	0	0	0	0	0	0	0	0	0	0
AT1G01470	DREB1Aox	-760	GCGTAGGT		9.00813		0	0	0	0	0	0	0	0	0	0	0
AT1G01470	ABA	-740	CATAAATG		3.06491		0	0	0	0	0	0	0	0	0	0	0
AT1G01470	ABA	-735	ATGCTGAC		5.61149		0	0	0	0	0	0	0	0	0	0	0
AT1G01470	DREB1Aox	-731	TGACTCAG		4.58799		0	0	0	0	0	0	0	0	0	0	0
AT1G01470	ABA	-714	TCCGCAGC		5.98559		0	0	0	0	0	0	0	0	0	0	0
AT1G01470	DREB1Aox	-712	CGCAGCTG		6.59524		0	0	0	1	0	0	0	0	0	0	0
AT1G01470	ABA	-710	CAGCTGTC		8.14041		0	0	0	1	0	0	0	0	0	0	0
AT1G01470	ABA	-707	CTGTCGAC		7.4455		0	0	0	0	0	0	0	0	0	0	0
AT1G01470	DREB1Aox	-707	CTGTCGAC		9.00813		0	0	0	0	0	0	0	0	0	0	0
AT1G01470	ABA	-698	AATTGGAC		3.33017		0	0	0	0	0	0	0	0	0	0	0
AT1G01470	ABA	-695	TGGACACG		6.49501		0	0	0	0	0	0	0	0	0	0	0
AT1G01470	DREB1Aox	-691	CACGCTTC		5.89362		0	0	0	0	0	0	0	0	0	0	0
AT1G01470	DREB1Aox	-690	ACGCTTCT		4.99099		0	0	0	0	0	0	0	0	0	0	0
AT1G01470	DREB1Aox	-678	ATCCCTTT		3.62092		0	0	0	0	1	0	0	0	0	0	0
AT1G01470	DREB1Aox	-674	CTTTCCAC		3.26844		0	0	0	0	1	0	0	0	0	0	0
AT1G01470	ABA	-655	CAACACGT		6.80046		1	0	0	0	0	0	0	0	0	0	0
AT1G01470	DREB1Aox	-655	CAACACGT		6.39934		1	0	0	0	0	0	0	0	0	0	0
AT1G01470	ABA	-654	AACACGTG	AtREG590	8.50446		1	0	0	1	0	0	0	0	0	0	0
AT1G01470	ABA	-653	ACACGTGA	AtREG628	3.26138		1	0	0	1	0	0	0	0	0	0	0
AT1G01470	DREB1Aox	-653	ACACGTGA	AtREG628	5.52422		1	0	0	1	0	0	0	0	0	0	0
AT1G01470	ABA	-646	ACATGCCT		3.88049		0	0	0	0	0	0	0	0	0	0	0
AT1G01470	DREB1Aox	-642	GCCTACAG		11.5417		0	0	0	0	0	0	0	0	0	0	0
AT1G01470	ABA	-641	CCTACAGT		8.32542		0	0	0	0	0	0	0	0	0	0	0
AT1G01470	DREB1Aox	-641	CCTACAGT		6.71515		0	0	0	0	0	0	0	0	0	0	0
AT1G01470	DREB1Aox	-636	AGTGCACG		10.2593		0	0	0	0	0	0	0	0	0	0	0
AT1G01470	DREB1Aox	-630	CGACTTCA		6.69082		0	0	0	0	0	0	0	0	0	0	0
AT1G01470	DREB1Aox	-629	GACTTCAC		4.24521		0	0	0	0	0	0	0	0	0	0	0
AT1G01470	DREB1Aox	-628	ACTTCACA		3.04396		0	0	0	0	0	0	0	0	0	0	0
AT1G01470	DREB1Aox	-626	TTCACAGT		3.01497		0	0	0	0	0	0	0	0	0	0	0
AT1G01470	DREB1Aox	-621	AGTGATCA		3.03728		0	0	0	0	0	0	0	0	0	0	0
AT1G01470	DREB1Aox	-584	ATTCACGA		4.37599		0	0	0	0	0	0	0	0	0	0	0
AT1G01470	DREB1Aox	-579	CGACTTCA		6.69082		0	0	0	0	0	0	0	0	0	0	0
AT1G01470	DREB1Aox	-578	GACTTCAC		4.24521		0	0	0	0	0	0	0	0	0	0	0
AT1G01470	DREB1Aox	-577	ACTTCACA		3.04396		0	0	0	0	0	0	0	0	0	0	0
AT1G01470	DREB1Aox	-575	TTCACAGT		3.01497		0	0	0	0	0	0	0	0	0	0	0
AT1G01470	DREB1Aox	-570	AGTGATCA		3.03728		0	0	0	0	0	0	0	0	0	0	0
AT1G01470	DREB1Aox	-556	AGTTACAA		3.49747		0	0	0	0	0	0	0	0	0	0	0
AT1G01470	DREB1Aox	-532	GGCCTGTG		10.6538		0	0	0	0	0	0	0	0	0	0	0
AT1G01470	DREB1Aox	-481	AATACGGG		5.95699		0	0	0	0	0	0	0	0	0	0	0
AT1G01470	DREB1Aox	-476	GGGTCATA		5.27619		0	0	0	0	0	0	0	0	0	0	0
AT1G01470	DREB1Aox	-475	GGTCATAA		3.82729		0	0	0	0	0	0	0	0	0	0	0
AT1G01470	DREB1Aox	-463	ATTGTCCA		3.95714		0	0	0	0	0	0	0	0	0	0	0
AT1G01470	DREB1Aox	-451	GTGTACCG		8.79365		0	0	0	0	0	0	0	0	0	0	0
AT1G01470	DREB1Aox	-432	AGTACTAC		4.08103		0	0	0	0	0	0	0	0	0	0	0
AT1G01470	DREB1Aox	-421	ATTCCACC		3.50079		0	0	0	0	0	0	0	0	0	0	0
AT1G01470	DREB1Aox	-420	TTCCACCG		3.79452		0	0	0	0	0	0	0	0	0	0	0
AT1G01470	DREB1Aox	-419	TCCACCGA		5.55388		0	0	0	0	0	0	0	0	0	0	0
AT1G01470	ABA	-418	CCACCGAC		5.14492		0	1	0	0	0	0	0	0	0	0	0
AT1G01470	DREB1Aox	-418	CCACCGAC		6.22472		0	1	0	0	0	0	0	0	0	0	0
AT1G01470	DREB1Aox	-417	CACCGACG		6.7561		0	1	0	0	0	0	0	0	0	0	0
AT1G01470	ABA	-416	ACCGACGT		7.53741		1	1	0	0	0	0	0	0	0	0	0
AT1G01470	DREB1Aox	-416	ACCGACGT		11.3992		1	1	0	0	0	0	0	0	0	0	0
AT1G01470	DREB1Aox	-415	CCGACGTG		6.96855		1	1	0	0	0	0	0	0	0	0	0
AT1G01470	DREB1Aox	-414	CGACGTGC		9.98198		1	0	0	0	0	0	0	0	0	0	0
AT1G01470	DREB1Aox	-410	GTGCATAT		4.85965		0	0	0	0	0	0	0	0	0	0	0
AT1G01470	DREB1Aox	-406	ATATGGGG		8.17109		0	0	0	0	0	0	0	0	0	0	0
AT1G01470	DREB1Aox	-401	GGGGGACA		11.914		0	0	0	0	0	0	0	0	0	0	0
AT1G01470	DREB1Aox	-400	GGGGACAT		6.15556		0	0	0	0	0	0	0	0	0	0	0
AT1G01470	ABA	-393	TGGTCGGT		5.30896		0	1	0	0	0	0	0	0	0	0	0
AT1G01470	DREB1Aox	-392	GGTCGGTC		8.14706		0	1	0	0	0	0	0	0	0	0	0
AT1G01470	DREB1Aox	-391	GTCGGTCC		6.59524		0	1	0	0	0	0	0	0	0	0	0
AT1G01470	DREB1Aox	-388	GGTCCATT		3.21159		0	0	0	0	0	0	0	0	0	0	0
AT1G01470	DREB1Aox	-376	CCTTGCGC		15.3889		0	0	0	0	0	0	0	0	0	0	0
AT1G01470	DREB1Aox	-362	TTCCTTAC		3.60677		0	0	0	0	0	0	0	0	0	0	0
AT1G01470	DREB1Aox	-359	CTTACGCG		8.79365		0	0	1	0	0	0	0	0	0	0	0
AT1G01470	DREB1Aox	-357	TACGCGAA		9.23333		0	0	1	0	0	0	0	0	0	0	0
AT1G01470	DREB1Aox	-356	ACGCGAAT		6.96855		0	0	1	0	0	0	0	0	0	0	0
AT1G01470	DREB1Aox	-348	ACTTTTCC		3.64774		0	0	0	0	1	0	0	0	0	0	0
AT1G01470	ABA	-291	CGTGTGAC		9.42177		0	0	0	0	0	0	0	0	0	0	0
AT1G01470	ABA	-290	GTGTGACT		3.86412		0	0	0	0	0	0	0	0	0	0	0
AT1G01470	ABA	-285	ACTATCTA		3.09391		0	0	0	0	0	0	0	0	0	0	0
AT1G01470	ABA	-273	GGTATTTA		3.22463		0	0	0	0	0	0	0	0	0	0	0
AT1G01470	DREB1Aox	-273	GGTATTTA		3.90141		0	0	0	0	0	0	0	0	0	0	0
AT1G01470	DREB1Aox	-263	TATCTAGT		3.06755		0	0	0	0	0	0	0	0	0	0	0
AT1G01470	DREB1Aox	-254	TAGCTATA		3.11937		0	0	0	0	0	0	0	0	0	0	0
AT1G01470	DREB1Aox	-252	GCTATAAC		3.79452		0	0	0	0	0	0	0	0	0	0	0
AT1G01470	DREB1Aox	-249	ATAACTGC		5.65306		0	0	0	0	0	0	0	0	0	0	0
AT1G01470	DREB1Aox	-237	AAAATATC		3.84493		0	0	0	0	0	0	0	0	0	0	0
AT1G01470	DREB1Aox	-236	AAATATCT		4.73842		0	0	0	0	0	0	0	0	0	0	0
AT1G01470	ABA	-157	AAGACACG		3.79683		0	0	0	0	0	0	0	0	0	0	0
AT1G01470	ABA	-156	AGACACGT	AtREG470	7.54458		1	0	0	0	0	0	0	0	0	0	0
AT1G01470	ABA	-155	GACACGTA	AtREG557	4.988		1	0	0	0	0	0	0	0	0	0	0
AT1G01470	DREB1Aox	-155	GACACGTA	AtREG557	4.82789		1	0	0	0	0	0	0	0	0	0	0
AT1G01470	DREB1Aox	-154	ACACGTAT		5.05936		1	0	0	0	0	0	0	0	0	0	0
AT1G01470	DREB1Aox	-153	CACGTATA		4.37599		1	0	0	0	0	0	0	0	0	0	0
AT1G01470	DREB1Aox	-152	ACGTATAA		4.35241		1	0	0	0	0	0	0	0	0	0	0
AT1G01470	DREB1Aox	-148	ATAACCCA		3.36983		0	0	0	0	0	0	0	0	0	0	0
AT1G01470	DREB1Aox	-112	TCACACGT	AtREG588	3.48428		1	0	0	0	0	0	0	0	0	0	0
AT1G01470	ABA	-108	ACGTACAC		4.80733		1	0	0	0	0	0	0	0	0	0	0
AT1G01470	DREB1Aox	-76	TTACATCG		3.84722		0	0	0	0	0	0	0	0	0	0	0
AT1G01470	ABA	-70	CGACCGAC		11.9244		0	1	0	0	0	0	0	0	0	0	0
AT1G01470	DREB1Aox	-70	CGACCGAC		17.3125		0	1	0	0	0	0	0	0	0	0	0
AT1G01470	ABA	-69	GACCGACT	AtREG638	6.35969		0	1	0	0	0	0	0	0	0	0	0
AT1G01470	DREB1Aox	-69	GACCGACT	AtREG638	10.2593		0	1	0	0	0	0	0	0	0	0	0
AT1G01470	DREB1Aox	-68	ACCGACTT		5.55388		0	1	0	0	0	0	0	0	0	0	0
AT1G01470	DREB1Aox	-67	CCGACTTC		9.35021		0	1	0	0	0	0	0	0	0	0	0
AT1G01470	DREB1Aox	-66	CGACTTCA		6.69082		0	0	0	0	0	0	0	0	0	0	0
AT1G01470	DREB1Aox	-50	TCGTAATC		4.17798		0	0	0	0	0	0	0	0	0	0	0
AT1G01470	DREB1Aox	-43	CCCATCCG		8.58915		0	0	0	0	0	0	0	0	0	0	0
AT1G01720	ABA	-993	GAATCTCG		4.14763		0	0	0	0	0	0	0	0	0	0	0
AT1G01720	ABA	-989	CTCGAGAT		4.386		0	0	0	0	0	0	0	0	0	0	0
AT1G01720	ABA	-958	AGTGTACG		6.10531		0	0	0	0	0	0	0	0	0	0	0
AT1G01720	ABA	-955	GTACGAGA		3.81582		0	0	0	0	0	0	0	0	0	0	0
AT1G01720	ABA	-948	AACATTGC		3.5496		0	0	0	0	0	0	0	0	0	0	0
AT1G01720	Drought	-934	GCCTCTAG		3.11852		0	0	0	0	0	0	0	0	0	0	0
AT1G01720	ABA	-933	CCTCTAGT		5.65306		0	0	0	0	0	0	0	0	0	0	0
AT1G01720	ABA	-871	TGGAACTA		3.89369		0	0	0	0	0	0	0	0	0	0	0
AT1G01720	ABA	-865	TACTATGC		4.53364		0	0	0	0	0	0	0	0	0	0	0
AT1G01720	ABA	-861	ATGCACCC		11.741		0	0	0	0	0	0	0	0	0	0	0
AT1G01720	Drought	-861	ATGCACCC		5.29749		0	0	0	0	0	0	0	0	0	0	0
AT1G01720	ABA	-860	TGCACCCG		23.4819		0	0	0	0	0	0	0	0	0	0	0
AT1G01720	Drought	-860	TGCACCCG		6.35699		0	0	0	0	0	0	0	0	0	0	0
AT1G01720	Drought	-859	GCACCCGG		7.51281		0	0	0	0	0	0	0	0	0	0	0
AT1G01720	Drought	-858	CACCCGGC		8.26409		0	0	0	0	0	0	0	0	0	0	0
AT1G01720	ABA	-844	AAGGCGGA		6.44927		0	0	0	0	0	0	0	0	0	0	0
AT1G01720	Drought	-844	AAGGCGGA		6.40176		0	0	0	0	0	0	0	0	0	0	0
AT1G01720	ABA	-829	CTAACTGA		3.76871		0	0	0	0	0	0	0	0	0	0	0
AT1G01720	ABA	-812	ACTTCTCC		3.07314		0	0	0	0	0	0	0	0	0	0	0
AT1G01720	ABA	-805	CCTATTGG		3.78428		0	0	0	0	0	0	0	0	0	0	0
AT1G01720	ABA	-775	ATGCATAG		4.01665		0	0	0	0	0	0	0	0	0	0	0
AT1G01720	ABA	-774	TGCATAGG		10.7111		0	0	0	0	0	0	0	0	0	0	0
AT1G01720	ABA	-762	GATATGGC		4.31979		0	0	0	0	0	0	0	0	0	0	0
AT1G01720	ABA	-759	ATGGCTGG		5.03185		0	0	0	0	0	0	0	0	0	0	0
AT1G01720	ABA	-724	CCAACATC		3.36195		0	0	0	0	0	0	0	0	0	0	0
AT1G01720	ABA	-718	TCTCTCGC	At036	4.22026		0	0	0	0	0	0	0	0	0	0	0
AT1G01720	ABA	-698	AGTATACC		4.08837		0	0	0	0	0	0	0	0	0	0	0
AT1G01720	ABA	-672	GTGTTCTA		3.30017		0	0	0	0	0	0	0	0	0	0	0
AT1G01720	ABA	-631	GACTCTTA		3.39184		0	0	0	0	0	0	0	0	0	0	0
AT1G01720	ABA	-605	CTACACCC		6.49501		0	0	0	0	0	0	0	0	0	0	0
AT1G01720	Drought	-605	CTACACCC		3.51663		0	0	0	0	0	0	0	0	0	0	0
AT1G01720	ABA	-603	ACACCCTG		10.5264		0	0	0	0	0	0	0	0	0	0	0
AT1G01720	ABA	-600	CCCTGTAT		6.6362		0	0	0	0	0	0	0	0	0	0	0
AT1G01720	Drought	-600	CCCTGTAT		4.49135		0	0	0	0	0	0	0	0	0	0	0
AT1G01720	ABA	-562	TGCACAAT		3.16337		0	0	0	0	0	0	0	0	0	0	0
AT1G01720	ABA	-554	TGTCAAGA		3.11495		0	0	0	0	0	0	0	0	0	0	0
AT1G01720	ABA	-549	AGAACACC		4.29951		0	0	0	0	0	0	0	0	0	0	0
AT1G01720	ABA	-548	GAACACCC		7.4455		0	0	0	0	0	0	0	0	0	0	0
AT1G01720	ABA	-547	AACACCCA		3.42995		0	0	0	0	0	0	0	0	0	0	0
AT1G01720	ABA	-531	CTTGCGAT		6.35969		0	0	0	0	0	0	0	0	0	0	0
AT1G01720	ABA	-522	TAGCAATC		3.14707		0	0	0	0	0	0	0	0	0	0	0
AT1G01720	ABA	-512	ACCCGTGT		7.63163		0	0	0	0	0	0	0	0	0	0	0
AT1G01720	ABA	-482	CAATTGAT		3.11495		0	0	0	1	0	0	0	0	0	0	0
AT1G01720	ABA	-439	TTAACACC		3.00754		0	0	0	0	0	0	0	0	0	0	0
AT1G01720	Drought	-422	GGTGGAGG		4.48729		0	0	0	0	0	0	0	0	0	0	0
AT1G01720	ABA	-414	CTACTAGA		3.61261		0	0	0	0	0	0	0	0	0	0	0
AT1G01720	ABA	-413	TACTAGAG		3.59136		0	0	0	0	0	0	0	0	0	0	0
AT1G01720	ABA	-410	TAGAGCGA		7.72824		0	0	0	0	0	0	0	0	0	0	0
AT1G01720	ABA	-409	AGAGCGAG		3.88873		0	0	0	0	0	0	0	0	0	0	0
AT1G01720	ABA	-406	GCGAGATA		5.87049		0	0	0	0	0	0	0	0	0	0	0
AT1G01720	ABA	-387	ACCGTTTA		3.03747		0	0	0	0	0	0	0	0	0	0	0
AT1G01720	ABA	-375	TGTGGGAT		3.48875		0	0	0	0	0	0	0	0	0	0	0
AT1G01720	Drought	-351	CCTATTGC		3.03827		0	0	0	0	0	0	0	0	0	0	0
AT1G01720	ABA	-315	GGAACTAG		4.27942		0	0	0	0	0	0	0	0	0	0	0
AT1G01720	ABA	-314	GAACTAGG		4.57898		0	0	0	0	0	0	0	0	0	0	0
AT1G01720	ABA	-313	AACTAGGC		5.38703		0	0	0	0	0	0	0	0	0	0	0
AT1G01720	ABA	-310	TAGGCAGT		6.2299		0	0	0	0	0	0	0	0	0	0	0
AT1G01720	ABA	-306	CAGTGGGA		6.70913		0	0	0	0	0	0	0	0	0	0	0
AT1G01720	ABA	-305	AGTGGGAC		4.31979		0	0	0	0	0	0	0	0	0	0	0
AT1G01720	ABA	-297	CGGAGATC		3.98172		0	0	0	0	0	0	0	0	0	0	0
AT1G01720	ABA	-296	GGAGATCC		5.35553		0	0	0	0	0	0	0	0	0	0	0
AT1G01720	ABA	-290	CCACCGAC		5.14492		0	1	0	0	0	0	0	0	0	0	0
AT1G01720	Drought	-290	CCACCGAC		3.24992		0	1	0	0	0	0	0	0	0	0	0
AT1G01720	ABA	-289	CACCGACC		8.59902		0	1	0	0	0	0	0	0	0	0	0
AT1G01720	Drought	-289	CACCGACC		4.65582		0	1	0	0	0	0	0	0	0	0	0
AT1G01720	ABA	-288	ACCGACCG		9.39278		0	1	0	0	0	0	0	0	0	0	0
AT1G01720	Drought	-288	ACCGACCG		3.81419		0	1	0	0	0	0	0	0	0	0	0
AT1G01720	ABA	-282	CGGAAACG		4.44561		0	0	0	0	0	0	0	0	0	0	0
AT1G01720	ABA	-255	GAGCCCAG		7.26822		0	0	0	0	0	1	0	0	0	0	0
AT1G01720	ABA	-252	CCCAGGGG		30.5265		0	0	0	0	0	0	0	0	0	0	0
AT1G01720	ABA	-245	GTTCGGTC		5.03185		0	0	0	0	0	0	0	0	0	0	0
AT1G01720	ABA	-244	TTCGGTCG		5.87049		0	0	0	0	0	0	0	0	0	0	0
AT1G01720	ABA	-243	TCGGTCGT		6.2299		0	0	0	0	0	0	0	0	0	0	0
AT1G01720	ABA	-242	CGGTCGTA		8.72187		0	0	0	0	0	0	0	0	0	0	0
AT1G01720	ABA	-241	GGTCGTAT		5.45117		0	0	0	0	0	0	0	0	0	0	0
AT1G01720	ABA	-234	TCGGACCG		6.10531		0	0	0	0	0	0	0	0	0	0	0
AT1G01720	ABA	-229	CCGGTCGG		8.63958		0	1	0	0	0	0	0	0	0	0	0
AT1G01720	ABA	-228	CGGTCGGA		6.6362		0	1	0	0	0	0	0	0	0	0	0
AT1G01720	ABA	-176	CGTAAGCA		4.44561		0	0	0	0	0	0	0	0	0	0	0
AT1G01720	ABA	-150	TCGCCACG	AtREG471	7.26822		0	0	0	0	0	0	0	0	0	0	0
AT1G01720	ABA	-149	CGCCACGT	AtREG371	6.05151		1	0	0	0	0	0	0	0	0	0	0
AT1G01720	ABA	-137	AACGGAGT		4.16271		0	0	0	0	0	0	0	0	0	0	0
AT1G01720	ABA	-136	ACGGAGTT		5.32439		0	0	0	0	0	0	0	0	0	0	0
AT1G01720	ABA	-121	CGAAACGT		4.2398		1	0	0	0	0	0	0	0	0	0	0
AT1G01720	ABA	-118	AACGTGTC		3.81582		1	0	0	0	0	0	0	0	0	0	0
AT1G01720	ABA	-117	ACGTGTCC	AtREG472	14.0459		1	0	0	0	0	0	0	0	0	0	0
AT1G01720	Drought	-117	ACGTGTCC	AtREG472	3.80249		1	0	0	0	0	0	0	0	0	0	0
AT1G01720	ABA	-116	CGTGTCCC		13.8757		0	0	0	0	0	0	0	0	0	0	0
AT1G01720	Drought	-116	CGTGTCCC		5.00854		0	0	0	0	0	0	0	0	0	0	0
AT1G01720	ABA	-115	GTGTCCCG		11.741		0	0	0	0	0	0	0	0	0	0	0
AT1G01720	ABA	-114	TGTCCCGG		8.97839		0	0	0	0	0	0	0	0	0	0	0
AT1G01720	ABA	-113	GTCCCGGC		11.3061		0	0	0	0	0	0	0	0	0	0	0
AT1G01720	ABA	-96	CACCCACG		6.35969		0	0	0	0	0	0	0	0	0	0	0
AT1G01720	ABA	-95	ACCCACGT		4.67243		1	0	0	0	0	0	0	0	0	0	0
AT1G01720	ABA	-93	CCACGTGT	AtREG382	7.71935		1	0	0	1	0	0	0	0	0	0	0
AT1G01720	Drought	-93	CCACGTGT	AtREG382	3.13465		1	0	0	1	0	0	0	0	0	0	0
AT1G01720	ABA	-92	CACGTGTG	AtREG460	7.74785		1	0	0	1	0	0	0	0	0	0	0
AT1G01720	ABA	-91	ACGTGTGT		6.14039		1	0	0	0	0	0	0	0	0	0	0
AT1G01720	Drought	-91	ACGTGTGT		3.32463		1	0	0	0	0	0	0	0	0	0	0
AT1G01720	ABA	-87	GTGTTCTA		3.30017		0	0	0	0	0	0	0	0	0	0	0
AT1G01720	ABA	-62	CCGTATCT		5.20339		0	0	0	0	0	0	0	0	0	0	0
AT1G01720	ABA	-56	CTCGACAC		12.7194		0	0	0	0	0	0	0	0	0	0	0
AT1G01720	Drought	-56	CTCGACAC		4.13204		0	0	0	0	0	0	0	0	0	0	0
AT1G01720	ABA	-55	TCGACACG		12.2106		0	0	0	0	0	0	0	0	0	0	0
AT1G01720	Drought	-55	TCGACACG		4.40751		0	0	0	0	0	0	0	0	0	0	0
AT1G01720	ABA	-54	CGACACGT	AtREG478	9.09731		1	0	0	0	0	0	0	0	0	0	0
AT1G01720	Drought	-54	CGACACGT	AtREG478	4.10468		1	0	0	0	0	0	0	0	0	0	0
AT1G01720	ABA	-53	GACACGTG	AtREG366	9.56014		1	0	0	1	0	0	0	0	0	0	0
AT1G01720	ABA	-52	ACACGTGT		10.0087		1	0	0	1	0	0	0	0	0	0	0
AT1G01720	ABA	-51	CACGTGTC	AtREG366	8.79578		1	0	0	1	0	0	0	0	0	0	0
AT1G01720	ABA	-50	ACGTGTCC	AtREG472	14.0459		1	0	0	0	0	0	0	0	0	0	0
AT1G01720	Drought	-50	ACGTGTCC	AtREG472	3.80249		1	0	0	0	0	0	0	0	0	0	0
AT1G01720	ABA	-49	CGTGTCCA		9.89286		0	0	0	0	0	0	0	0	0	0	0
AT1G01720	ABA	-48	GTGTCCAC		9.25046		0	0	0	0	0	0	0	0	0	0	0
AT1G01720	Drought	-42	ACTCCCTC		3.01295		0	0	0	0	0	0	0	0	0	0	0
AT1G01720	ABA	-33	CCTTATAT	AtTATA306	3.03244		0	0	0	0	0	0	0	0	0	0	0
AT1G02205	ABA	-957	CCCCTTTC		4.01665		0	0	0	0	1	0	0	0	0	0	0
AT1G02205	ABA	-862	TGCCACGT	AtREG379	3.17985		1	0	0	0	0	0	0	0	0	0	0
AT1G02205	ABA	-861	GCCACGTG	AtREG367	5.55028		1	0	0	1	0	0	0	0	0	0	0
AT1G02205	ABA	-676	GGTGCATC		6.35969		0	0	0	0	0	0	0	0	0	0	0
AT1G02205	ABA	-626	TAAATGGT		3.00589		0	0	0	0	0	0	0	0	0	0	0
AT1G02205	ABA	-604	GTCCACTT		3.66905		0	0	0	0	0	0	0	0	0	0	0
AT1G02205	ABA	-522	CGAAACGT		4.2398		1	0	0	0	0	0	0	0	0	0	0
AT1G02205	ABA	-398	CTTGATTG		3.06286		0	0	0	0	0	0	0	0	0	0	0
AT1G02205	ABA	-264	CGGTGCAT		7.76098		0	0	0	0	0	0	0	0	0	0	0
AT1G02205	ABA	-206	GTAATTAG		3.55879		0	0	0	0	0	0	0	0	0	0	0
AT1G02205	ABA	-190	CATAAATG		3.06491		0	0	0	0	0	0	0	0	0	0	0
AT1G02205	ABA	-151	AGTACATG		4.27942		0	0	0	0	0	0	0	0	0	0	0
AT1G02205	ABA	-115	AATTGGAC		3.33017		0	0	0	0	0	0	0	0	0	0	0
AT1G02310	ABA	-992	GTATATGG		3.23032		0	0	0	0	0	0	0	0	0	0	0
AT1G02310	ABA	-616	TACATTAC		3.17159		0	0	0	0	0	0	0	0	0	0	0
AT1G02310	ABA	-585	AGCTCCAT		3.02243		0	0	0	0	0	0	0	0	0	0	0
AT1G02310	ABA	-572	ATGCGTGT		4.45643		0	0	0	0	0	0	0	0	0	0	0
AT1G02310	ABA	-571	TGCGTGTC		6.44927		0	0	0	0	0	0	0	0	0	0	0
AT1G02310	ABA	-570	GCGTGTCA		9.53954		0	0	0	0	0	0	0	0	0	0	0
AT1G02310	ABA	-428	ACTTACTA		4.09752		0	0	0	0	0	0	0	0	0	0	0
AT1G02310	ABA	-426	TTACTAGA		3.63411		0	0	0	0	0	0	0	0	0	0	0
AT1G02310	ABA	-339	AAACCGTT		3.60956		0	0	0	0	0	0	0	0	0	0	0
AT1G02310	ABA	-279	AACGCTTT		3.09914		0	0	0	0	1	0	0	0	0	0	0
AT1G02310	ABA	-105	ACGTAGGC		8.97839		1	0	0	0	0	0	0	0	0	0	0
AT1G02310	ABA	-104	CGTAGGCA		9.84727		0	0	0	0	0	0	0	0	0	0	0
AT1G02310	ABA	-80	GAATAGTT		3.58082		0	0	0	0	0	0	0	0	0	0	0
AT1G02310	ABA	-66	TACGTAGG		6.2299		1	0	0	0	0	0	0	0	0	0	0
AT1G02310	ABA	-65	ACGTAGGC		8.97839		1	0	0	0	0	0	0	0	0	0	0
AT1G02400	ABA	-849	ACTGACAC		4.36093		0	0	0	0	0	0	0	0	0	0	0
AT1G02400	ABA	-590	CAAACACG		4.79116		0	0	0	0	0	0	0	0	0	0	0
AT1G02400	Drought	-574	GGCAATAA		3.32914		0	0	0	0	0	0	0	0	0	0	0
AT1G02400	ABA	-513	TTCCTATC		4.31166		0	0	0	0	0	0	0	0	0	0	0
AT1G02400	ABA	-496	CAAACTAC		3.15792		0	0	0	0	0	0	0	0	0	0	0
AT1G02400	ABA	-473	ATAACTAG		3.34232		0	0	0	0	0	0	0	0	0	0	0
AT1G02400	ABA	-472	TAACTAGG		5.21821		0	0	0	0	0	0	0	0	0	0	0
AT1G02400	ABA	-354	AACGTAAT		3.08349		1	0	0	0	0	0	0	0	0	0	0
AT1G02400	Drought	-242	GGCAATAA		3.32914		0	0	0	0	0	0	0	0	0	0	0
AT1G02400	ABA	-219	ACTCGACC		6.02497		0	0	0	0	0	0	0	0	0	0	0
AT1G02400	ABA	-218	CTCGACCG		7.09919		0	0	0	0	0	0	0	0	0	0	0
AT1G02400	Drought	-212	CGTCCCCA		4.39579		0	0	0	0	0	0	0	0	0	0	0
AT1G02400	ABA	-193	CCCACCTT		3.91366		0	0	0	0	0	0	0	0	0	0	0
AT1G02400	Drought	-193	CCCACCTT		3.1785		0	0	0	0	0	0	0	0	0	0	0
AT1G02400	ABA	-136	CCGTATGG		6.78367		0	0	0	0	0	0	0	0	0	0	0
AT1G02400	Drought	-136	CCGTATGG		3.67293		0	0	0	0	0	0	0	0	0	0	0
AT1G02400	ABA	-42	TACACTAT		3.05265		0	0	0	0	0	0	0	0	0	0	0
AT1G02450	SA	-887	TCCCGCGA		6.69961		0	0	1	0	0	0	0	0	0	0	0
AT1G02450	SA	-827	GTAATCTA		3.13358		0	0	0	0	0	0	0	0	0	0	0
AT1G02450	SA	-794	AATAGGGG		3.79645		0	0	0	0	0	0	0	0	0	0	0
AT1G02450	SA	-757	TTCCACAC		3.46707		0	0	0	0	0	0	0	0	0	0	0
AT1G02450	SA	-577	CATATGCC		3.70385		0	0	0	1	0	0	0	0	0	0	0
AT1G02450	SA	-428	GTATATCC		3.42537		0	0	0	0	0	0	0	0	0	0	0
AT1G02450	SA	-398	TTACGTCA		4.21827		1	0	0	0	0	0	0	0	0	0	0
AT1G02450	SA	-397	TACGTCAT		6.37571		1	0	0	0	0	0	0	0	0	0	0
AT1G02450	SA	-385	GTGACATC		3.59123		0	0	0	0	0	0	0	0	0	0	0
AT1G02450	SA	-384	TGACATCA		3.67028		0	0	0	0	0	0	0	0	0	0	0
AT1G02450	SA	-372	GTAACCGC		4.14158		0	0	0	0	0	0	0	0	0	0	0
AT1G02450	SA	-371	TAACCGCT		3.26576		0	0	0	0	0	0	0	0	0	0	0
AT1G02450	SA	-359	GTCACGTT		3.58719		1	0	0	0	0	0	0	0	0	0	0
AT1G02450	SA	-358	TCACGTTG		3.54808		1	0	0	0	0	0	0	0	0	0	0
AT1G02450	SA	-329	CTGACGTA		7.03046		1	0	0	0	0	0	0	0	0	0	0
AT1G02450	SA	-328	TGACGTAA		3.22123		1	0	0	0	0	0	0	0	0	0	0
AT1G02450	SA	-327	GACGTAAT		3.79645		1	0	0	0	0	0	0	0	0	0	0
AT1G02450	SA	-303	CCGCGTTC		6.32741		0	0	1	0	0	0	0	0	0	0	0
AT1G02450	SA	-280	CCTGGTCC		4.74556		0	0	0	0	0	0	0	0	0	0	0
AT1G02450	SA	-58	TCGTGATG		4.03877		0	0	0	0	0	0	0	0	0	0	0
AT1G02660	ABA	-992	TAAGCACG		6.6362		0	0	0	0	0	0	0	0	0	0	0
AT1G02660	ABA	-990	AGCACGAG		5.14492		0	0	0	0	0	0	0	0	0	0	0
AT1G02660	ABA	-959	ATTCTGTA		3.3811		0	0	0	0	0	0	0	0	0	0	0
AT1G02660	ABA	-946	CGTAATAA		3.72275		0	0	0	0	0	0	0	0	0	0	0
AT1G02660	ABA	-681	CGCCACGT	AtREG371	6.05151		1	0	0	0	0	0	0	0	0	0	0
AT1G02660	ABA	-680	GCCACGTG	AtREG367	5.55028		1	0	0	1	0	0	0	0	0	0	0
AT1G02660	ABA	-679	CCACGTGT	AtREG382	7.71935		1	0	0	1	0	0	0	0	0	0	0
AT1G02660	ABA	-678	CACGTGTC	AtREG366	8.79578		1	0	0	1	0	0	0	0	0	0	0
AT1G02660	ABA	-677	ACGTGTCC	AtREG472	14.0459		1	0	0	0	0	0	0	0	0	0	0
AT1G02660	ABA	-676	CGTGTCCA		9.89286		0	0	0	0	0	0	0	0	0	0	0
AT1G02660	ABA	-645	GAACACGT		4.46294		1	0	0	0	0	0	0	0	0	0	0
AT1G02660	ABA	-644	AACACGTC		3.44933		1	0	0	0	0	0	0	0	0	0	0
AT1G02660	ABA	-643	ACACGTCA	AtREG517	5.42962		1	0	0	0	0	0	0	0	0	0	0
AT1G02660	ABA	-642	CACGTCAC	AtREG466	4.76977		1	0	0	0	0	0	0	0	0	0	0
AT1G02660	ABA	-596	ACTCTGAC		4.2398		0	0	0	0	0	0	0	0	0	0	0
AT1G02660	ABA	-593	CTGACGTG	AtREG440	5.68817		1	0	0	0	0	0	0	0	0	0	0
AT1G02660	ABA	-590	ACGTGGCA	AtREG379	3.69571		1	0	0	0	0	0	0	0	0	0	0
AT1G02660	ABA	-588	GTGGCAGT		4.05219		0	0	0	0	0	0	0	0	0	0	0
AT1G02660	ABA	-583	AGTCCTCT		3.78428		0	0	0	0	0	0	0	0	0	0	0
AT1G02660	ABA	-563	CCACGTGG		5.99464		1	0	0	1	0	0	0	0	0	0	0
AT1G02660	ABA	-562	CACGTGGA	AtREG408	4.94134		1	0	0	1	0	0	0	0	0	0	0
AT1G02660	ABA	-561	ACGTGGAC	AtREG513	3.3731		1	0	0	0	0	0	0	0	0	0	0
AT1G02660	ABA	-560	CGTGGACA		3.91366		0	0	0	0	0	0	0	0	0	0	0
AT1G02660	ABA	-456	ATTACGCG		6.2299		0	0	1	0	0	0	0	0	0	0	0
AT1G02660	ABA	-333	TCTGTCTA		3.08349		0	0	0	0	0	0	0	0	0	0	0
AT1G02660	ABA	-239	CCACGTGG		5.99464		1	0	0	1	0	0	0	0	0	0	0
AT1G02660	ABA	-229	TAACACGT		3.15357		1	0	0	0	0	0	0	0	0	0	0
AT1G02660	ABA	-228	AACACGTG	AtREG590	8.50446		1	0	0	1	0	0	0	0	0	0	0
AT1G02660	ABA	-227	ACACGTGT		10.0087		1	0	0	1	0	0	0	0	0	0	0
AT1G02660	ABA	-226	CACGTGTT	AtREG590	5.24511		1	0	0	1	0	0	0	0	0	0	0
AT1G02660	ABA	-198	TTACACGT		3.659		1	0	0	0	0	0	0	0	0	0	0
AT1G02660	ABA	-176	ACGTTCCA		4.53364		1	0	0	0	0	0	0	0	0	0	0
AT1G02700	ABA	-992	ATTTACGC		4.36093		0	0	0	0	0	0	0	0	0	0	0
AT1G02700	ABA	-942	AATAGACA		3.44543		0	0	0	0	0	0	0	0	0	0	0
AT1G02700	ABA	-928	GTCGCGAA		6.78367		0	0	1	0	0	0	0	0	0	0	0
AT1G02700	ABA	-615	TTATATGC		4.74014		0	0	0	0	0	0	0	0	0	0	0
AT1G02700	ABA	-613	ATATGCTA		3.12558		0	0	0	0	0	0	0	0	0	0	0
AT1G02700	ABA	-101	AAATCCGC		4.66054		0	0	0	0	0	0	0	0	0	0	0
AT1G02700	ABA	-97	CCGCCACG	AtREG560	7.4455		0	0	0	0	0	0	0	0	0	0	0
AT1G02700	ABA	-96	CGCCACGT	AtREG371	6.05151		1	0	0	0	0	0	0	0	0	0	0
AT1G02700	ABA	-66	CAACACGT		6.80046		1	0	0	0	0	0	0	0	0	0	0
AT1G02700	ABA	-65	AACACGTG	AtREG590	8.50446		1	0	0	1	0	0	0	0	0	0	0
AT1G02700	ABA	-64	ACACGTGT		10.0087		1	0	0	1	0	0	0	0	0	0	0
AT1G02700	ABA	-63	CACGTGTC	AtREG366	8.79578		1	0	0	1	0	0	0	0	0	0	0
AT1G02700	ABA	-62	ACGTGTCG	AtREG478	11.6134		1	0	0	0	0	0	0	0	0	0	0
AT1G02700	ABA	-61	CGTGTCGA		10.9023		0	0	0	0	0	0	0	0	0	0	0
AT1G02700	ABA	-59	TGTCGACA		3.6779		0	0	0	0	0	0	0	0	0	0	0
AT1G02700	ABA	-57	TCGACACG		12.2106		0	0	0	0	0	0	0	0	0	0	0
AT1G02816	ABA	-912	TAACACGT		3.15357		1	0	0	0	0	0	0	0	0	0	0
AT1G02816	ABA	-911	AACACGTG	AtREG590	8.50446		1	0	0	1	0	0	0	0	0	0	0
AT1G02816	ABA	-910	ACACGTGA	AtREG628	3.26138		1	0	0	1	0	0	0	0	0	0	0
AT1G02816	ABA	-735	GACACTAA		3.06799		0	0	0	0	0	0	0	0	0	0	0
AT1G02816	ABA	-599	AACTACAC		3.3811		0	0	0	0	0	0	0	0	0	0	0
AT1G02816	ABA	-598	ACTACACC		4.26944		0	0	0	0	0	0	0	0	0	0	0
AT1G02816	ABA	-565	GTGTCCAC		9.25046		0	0	0	0	0	0	0	0	0	0	0
AT1G02816	ABA	-510	CACCACGT		3.84788		1	0	0	0	0	0	0	0	0	0	0
AT1G02816	ABA	-509	ACCACGTG	AtREG544	5.29362		1	0	0	1	0	0	0	0	0	0	0
AT1G02816	ABA	-508	CCACGTGT	AtREG382	7.71935		1	0	0	1	0	0	0	0	0	0	0
AT1G02816	ABA	-507	CACGTGTC	AtREG366	8.79578		1	0	0	1	0	0	0	0	0	0	0
AT1G02816	ABA	-506	ACGTGTCA	AtREG389	6.29413		1	0	0	0	0	0	0	0	0	0	0
AT1G02816	ABA	-415	GCGTAAGC		6.93785		0	0	0	0	0	0	0	0	0	0	0
AT1G02816	ABA	-367	CTCGTGAC		5.45117		0	0	0	0	0	0	0	0	0	0	0
AT1G02816	ABA	-358	GCGACGAC		5.45117		0	0	0	0	0	0	0	0	0	0	0
AT1G02816	ABA	-300	CGTGGACA		3.91366		0	0	0	0	0	0	0	0	0	0	0
AT1G02816	ABA	-56	ATGACACG	AtREG438	4.08109		0	0	0	0	0	0	0	0	0	0	0
AT1G02816	ABA	-55	TGACACGT	AtREG389	5.48381		1	0	0	0	0	0	0	0	0	0	0
AT1G02816	ABA	-54	GACACGTG	AtREG366	9.56014		1	0	0	1	0	0	0	0	0	0	0
AT1G02816	ABA	-53	ACACGTGT		10.0087		1	0	0	1	0	0	0	0	0	0	0
AT1G02816	ABA	-52	CACGTGTC	AtREG366	8.79578		1	0	0	1	0	0	0	0	0	0	0
AT1G02816	ABA	-51	ACGTGTCG	AtREG478	11.6134		1	0	0	0	0	0	0	0	0	0	0
AT1G02816	ABA	-50	CGTGTCGA		10.9023		0	0	0	0	0	0	0	0	0	0	0
AT1G02816	ABA	-46	TCGAGTTG		5.75972		0	0	0	0	0	0	0	0	0	0	0
AT1G02816	ABA	-45	CGAGTTGT		5.26319		0	0	0	0	0	0	0	0	0	0	0
AT1G02850	SA	-918	ATCCAGGT		4.86724		0	0	0	0	0	0	0	0	0	0	0
AT1G02850	SA	-917	TCCAGGTG		4.67255		0	0	0	1	0	0	0	0	0	0	0
AT1G02850	SA	-843	TCTGAACG		3.13109		0	0	0	0	0	0	0	0	0	0	0
AT1G02850	SA	-830	TGACTGTA		3.8445		0	0	0	0	0	0	0	0	0	0	0
AT1G02850	SA	-829	GACTGTAG		3.70385		0	0	0	0	0	0	0	0	0	0	0
AT1G02850	SA	-759	GGATCCCT		7.23133		0	0	0	0	0	0	0	0	0	0	0
AT1G02850	SA	-634	CCGGAATC		3.30126		0	0	0	0	0	0	0	0	0	0	0
AT1G02850	SA	-626	TGACTGTA		3.8445		0	0	0	0	0	0	0	0	0	0	0
AT1G02850	SA	-609	CTGTACGA		6.32741		0	0	0	0	0	0	0	0	0	0	0
AT1G02850	SA	-443	GCCTGATT		3.53158		0	0	0	0	0	0	0	0	0	0	0
AT1G02850	SA	-269	TACTATGG		3.01305		0	0	0	0	0	0	0	0	0	0	0
AT1G02850	SA	-158	CTATATCG		4.41447		0	0	0	0	0	0	0	0	0	0	0
AT1G03700	ABA	-999	GTATATCT		3.25906		0	0	0	0	0	0	0	0	0	0	0
AT1G03700	ABA	-983	CGGTGCAT		7.76098		0	0	0	0	0	0	0	0	0	0	0
AT1G03700	ABA	-982	GGTGCATC		6.35969		0	0	0	0	0	0	0	0	0	0	0
AT1G03700	SA	-975	CCGCAATG		7.59289		0	0	0	0	0	0	0	0	0	0	0
AT1G03700	SA	-963	AACTCCGG		3.19701		0	0	0	0	0	0	0	0	0	0	0
AT1G03700	SA	-929	CCTGGTCC		4.74556		0	0	0	0	0	0	0	0	0	0	0
AT1G03700	SA	-925	GTCCAGTC		4.21827		0	0	0	0	0	0	0	0	0	0	0
AT1G03700	SA	-916	CTGTCTGC		4.06762		0	0	0	0	0	0	0	0	0	0	0
AT1G03700	SA	-914	GTCTGCCA		4.74556		0	0	0	0	0	0	0	0	0	0	0
AT1G03700	SA	-903	TAGTGCCC		8.13524		0	0	0	0	0	0	0	0	0	0	0
AT1G03700	SA	-876	CTGACGTA		7.03046		1	0	0	0	0	0	0	0	0	0	0
AT1G03700	ABA	-867	AGGCCACA		5.40293		0	0	0	0	0	0	0	0	0	0	0
AT1G03700	SA	-867	AGGCCACA		4.03162		0	0	0	0	0	0	0	0	0	0	0
AT1G03700	ABA	-823	AATTGGAC		3.33017		0	0	0	0	0	0	0	0	0	0	0
AT1G03700	SA	-820	TGGACTCC		3.99626		0	0	0	0	0	0	0	0	0	0	0
AT1G03700	SA	-816	CTCCTATC		3.68587		0	0	0	0	0	0	0	0	0	0	0
AT1G03700	ABA	-815	TCCTATCT		4.4892		0	0	0	0	0	0	0	0	0	0	0
AT1G03700	SA	-815	TCCTATCT		3.12649		0	0	0	0	0	0	0	0	0	0	0
AT1G03700	SA	-808	TGAGCTTA		3.22478		0	0	0	0	0	0	0	0	0	0	0
AT1G03700	SA	-796	TCTCCCAC		3.09213		0	0	0	0	0	0	0	0	0	0	0
AT1G03700	SA	-716	TAACAGGT		3.48298		0	0	0	0	0	0	0	0	0	0	0
AT1G03700	SA	-715	AACAGGTC		3.00709		0	0	0	0	0	0	0	0	0	0	0
AT1G03700	SA	-713	CAGGTCGC		13.8053		0	0	0	0	0	0	0	0	0	0	0
AT1G03700	SA	-707	GCCGCTTA		4.46641		0	0	0	0	0	0	0	0	0	0	0
AT1G03700	ABA	-662	CCATCAGC		4.62523		0	0	0	0	0	0	0	0	0	0	0
AT1G03700	SA	-662	CCATCAGC		3.06784		0	0	0	0	0	0	0	0	0	0	0
AT1G03700	SA	-659	TCAGCATG		3.09914		0	0	0	0	0	0	0	0	0	0	0
AT1G03700	ABA	-658	CAGCATGT		4.2009		0	0	0	0	0	0	0	0	0	0	0
AT1G03700	SA	-577	TCAACGGA		3.72657		0	0	0	0	0	0	0	0	0	0	0
AT1G03700	SA	-574	ACGGAAGC		5.06193		0	0	0	0	0	0	0	0	0	0	0
AT1G03700	SA	-526	CAGGTCTT		3.35969		0	0	0	0	0	0	0	0	0	0	0
AT1G03700	SA	-511	GTGAGTTC		3.01305		0	0	0	0	0	0	0	0	0	0	0
AT1G03700	SA	-486	ACACCTAA		3.42537		0	0	0	0	0	0	0	0	0	0	0
AT1G03700	ABA	-473	TGTAACCT		4.0379		0	0	0	0	0	0	0	0	0	0	0
AT1G03700	ABA	-472	GTAACCTT		3.89369		0	0	0	0	0	0	0	0	0	0	0
AT1G03700	SA	-449	GTAGCCCC		7.23133		0	0	0	0	0	0	0	0	0	0	0
AT1G03700	SA	-446	GCCCCACA		3.99626		0	0	0	0	0	0	0	0	0	0	0
AT1G03700	SA	-445	CCCCACAT		3.96151		0	0	0	0	0	0	0	0	0	0	0
AT1G03700	SA	-444	CCCACATG		3.0782		0	0	0	1	0	0	0	0	0	0	0
AT1G03700	ABA	-385	GCTAATCA		3.16665		0	0	0	0	0	0	0	0	0	0	0
AT1G03700	ABA	-340	ACACCGTA		4.36093		0	0	0	0	0	0	0	0	0	0	0
AT1G03700	ABA	-336	CGTACACC		7.26822		0	0	0	0	0	0	0	0	0	0	0
AT1G03700	SA	-333	ACACCTAA		3.42537		0	0	0	0	0	0	0	0	0	0	0
AT1G03700	SA	-332	CACCTAAG		5.5021		0	0	0	0	0	0	0	0	0	0	0
AT1G03700	SA	-331	ACCTAAGT		3.50441		0	0	0	0	0	0	0	0	0	0	0
AT1G03700	ABA	-236	ATACCGAC		5.38703		0	1	0	0	0	0	0	0	0	0	0
AT1G03700	ABA	-75	AACCAACC		3.12292		0	0	0	0	0	0	0	0	0	0	0
AT1G03790	ABA	-943	TCGCTTTT		3.17985		0	0	0	0	1	0	0	0	0	0	0
AT1G03790	ABA	-561	GCTGATCG		5.98559		0	0	0	0	0	0	0	0	0	0	0
AT1G03790	ABA	-541	AGAATACT		3.2201		0	0	0	0	0	0	0	0	0	0	0
AT1G03790	ABA	-470	AGTACTTG		3.43767		0	0	0	0	0	0	0	0	0	0	0
AT1G03790	ABA	-291	AGGCACAT		4.62523		0	0	0	0	0	0	0	0	0	0	0
AT1G03790	ABA	-233	GAAACCTC		3.17985		0	0	0	0	0	0	0	0	0	0	0
AT1G03790	ABA	-205	TCGCCACG	AtREG471	7.26822		0	0	0	0	0	0	0	0	0	0	0
AT1G03790	ABA	-177	CACACGAC		5.08776		0	0	0	0	0	0	0	0	0	0	0
AT1G03790	ABA	-82	ATATACGT		3.21816		1	0	0	0	0	0	0	0	0	0	0
AT1G03790	ABA	-27	AAACCACA		3.04251		0	0	0	0	0	0	0	0	0	0	0
AT1G04220	ABA	-945	ATACGTGT		5.67935		1	0	0	0	0	0	0	0	0	0	0
AT1G04220	ABA	-944	TACGTGTA		3.17985		1	0	0	0	0	0	0	0	0	0	0
AT1G04220	ABA	-943	ACGTGTAA		4.26944		1	0	0	0	0	0	0	0	0	0	0
AT1G04220	ABA	-905	GCGCGTAG		15.2633		0	0	1	0	0	0	0	0	0	0	0
AT1G04220	ABA	-904	CGCGTAGC		11.3061		0	0	1	0	0	0	0	0	0	0	0
AT1G04220	ABA	-875	CGCGTAGC		11.3061		0	0	1	0	0	0	0	0	0	0	0
AT1G04220	ABA	-805	ATTAGTCC		3.3181		0	0	0	0	0	0	0	0	0	0	0
AT1G04220	ABA	-792	ATCCACGT	AtREG547	3.11495		1	0	0	0	0	0	0	0	0	0	0
AT1G04220	ABA	-775	CGCCACGT	AtREG371	6.05151		1	0	0	0	0	0	0	0	0	0	0
AT1G04220	ABA	-677	CTCTCGAG		3.84788		0	0	0	0	0	0	0	0	0	0	0
AT1G04220	ABA	-653	CAATTGAT		3.11495		0	0	0	1	0	0	0	0	0	0	0
AT1G04220	ABA	-555	CTCAATAG		3.13093		0	0	0	0	0	0	0	0	0	0	0
AT1G04220	ABA	-510	ATCCTCCA		4.39683		0	0	0	0	0	0	0	0	0	0	0
AT1G04220	ABA	-476	TAACACGT		3.15357		1	0	0	0	0	0	0	0	0	0	0
AT1G04220	ABA	-461	GGTATTTA		3.22463		0	0	0	0	0	0	0	0	0	0	0
AT1G04220	ABA	-395	AACCTATC		3.1965		0	0	0	0	0	0	0	0	0	0	0
AT1G04220	ABA	-208	AATAGACA		3.44543		0	0	0	0	0	0	0	0	0	0	0
AT1G04220	ABA	-133	ATGCATAG		4.01665		0	0	0	0	0	0	0	0	0	0	0
AT1G04220	ABA	-126	GTTAGCTC		8.0333		0	0	0	0	0	0	0	0	0	0	0
AT1G04220	ABA	-125	TTAGCTCA		3.04049		0	0	0	0	0	0	0	0	0	0	0
AT1G04220	ABA	-95	GACTACGT		6.6362		1	0	0	0	0	0	0	0	0	0	0
AT1G04560	ABA	-981	TACTTACT		3.86412		0	0	0	0	0	0	0	0	0	0	0
AT1G04560	ABA	-980	ACTTACTA		4.09752		0	0	0	0	0	0	0	0	0	0	0
AT1G04560	ABA	-976	ACTAGTGT		3.14707		0	0	0	0	0	0	0	0	0	0	0
AT1G04560	ABA	-952	GCTGGAAA		3.33623		0	0	0	0	0	0	0	0	0	0	0
AT1G04560	ABA	-936	AACACAGG		4.16271		0	0	0	0	0	0	0	0	0	0	0
AT1G04560	ABA	-905	GTTACTCA		3.5088		0	0	0	0	0	0	0	0	0	0	0
AT1G04560	ABA	-882	ACACTTGT		3.18815		0	0	0	1	0	0	0	0	0	0	0
AT1G04560	ABA	-689	AAACAGCC		5.22715		0	0	0	0	0	0	0	0	0	0	0
AT1G04560	ABA	-688	AACAGCCA		3.81582		0	0	0	0	0	0	0	0	0	0	0
AT1G04560	ABA	-672	CGACCGAC		11.9244		0	1	0	0	0	0	0	0	0	0	0
AT1G04560	ABA	-671	GACCGACA		6.04486		0	1	0	0	0	0	0	0	0	0	0
AT1G04560	ABA	-603	GTATGCAA		3.42226		0	0	0	0	0	0	0	0	0	0	0
AT1G04560	ABA	-492	CTAGATAC		5.69525		0	0	0	0	0	0	0	0	0	0	0
AT1G04560	ABA	-491	TAGATACT		4.01665		0	0	0	0	0	0	0	0	0	0	0
AT1G04560	ABA	-157	AAGACACG		3.79683		0	0	0	0	0	0	0	0	0	0	0
AT1G04560	ABA	-156	AGACACGT	AtREG470	7.54458		1	0	0	0	0	0	0	0	0	0	0
AT1G04560	ABA	-155	GACACGTG	AtREG366	9.56014		1	0	0	1	0	0	0	0	0	0	0
AT1G04560	ABA	-154	ACACGTGT		10.0087		1	0	0	1	0	0	0	0	0	0	0
AT1G04560	ABA	-153	CACGTGTC	AtREG366	8.79578		1	0	0	1	0	0	0	0	0	0	0
AT1G04560	ABA	-152	ACGTGTCC	AtREG472	14.0459		1	0	0	0	0	0	0	0	0	0	0
AT1G04560	ABA	-151	CGTGTCCC		13.8757		0	0	0	0	0	0	0	0	0	0	0
AT1G04560	ABA	-85	ACGAACAC		4.0702		0	0	0	0	0	0	0	0	0	0	0
AT1G04560	ABA	-9	TTACGTGT		3.99911		1	0	0	0	0	0	0	0	0	0	0
AT1G05100	ABA	-958	GGTATTTA		3.22463		0	0	0	0	0	0	0	0	0	0	0
AT1G05100	ABA	-913	CCCGTGGT		10.9023		0	0	0	0	0	0	0	0	0	0	0
AT1G05100	ABA	-853	AGTATACC		4.08837		0	0	0	0	0	0	0	0	0	0	0
AT1G05100	ABA	-852	GTATACCT		4.27942		0	0	0	0	0	0	0	0	0	0	0
AT1G05100	ABA	-851	TATACCTA		3.33259		0	0	0	0	0	0	0	0	0	0	0
AT1G05100	ABA	-844	AGTCAGAT		3.08349		0	0	0	0	0	0	0	0	0	0	0
AT1G05100	ABA	-666	AAGTGTGA		3.16884		0	0	0	0	0	0	0	0	0	0	0
AT1G05100	ABA	-617	TCCGTGCT		8.25041		0	0	0	0	0	0	0	0	0	0	0
AT1G05100	ABA	-527	TTGAGCAC		4.05219		0	0	0	0	0	0	0	0	0	0	0
AT1G05100	ABA	-518	TGTCGACA		3.6779		0	0	0	0	0	0	0	0	0	0	0
AT1G05100	ABA	-514	GACACATC		3.91366		0	0	0	0	0	0	0	0	0	0	0
AT1G05100	ABA	-513	ACACATCG		5.57053		0	0	0	0	0	0	0	0	0	0	0
AT1G05100	ABA	-491	TGCCGACA		5.03185		0	1	0	0	0	0	0	0	0	0	0
AT1G05100	ABA	-490	GCCGACAC		15.5748		0	1	0	0	0	0	0	0	0	0	0
AT1G05100	ABA	-489	CCGACACG		7.89479		0	1	0	0	0	0	0	0	0	0	0
AT1G05100	ABA	-488	CGACACGT	AtREG478	9.09731		1	0	0	0	0	0	0	0	0	0	0
AT1G05100	ABA	-487	GACACGTG	AtREG366	9.56014		1	0	0	1	0	0	0	0	0	0	0
AT1G05100	ABA	-486	ACACGTGG	AtREG382	6.89865		1	0	0	1	0	0	0	0	0	0	0
AT1G05100	ABA	-485	CACGTGGC	AtREG367	7.10892		1	0	0	1	0	0	0	0	0	0	0
AT1G05100	ABA	-481	TGGCTCGA		6.04486		0	0	0	0	0	0	0	0	0	0	0
AT1G05100	ABA	-480	GGCTCGAG		8.97839		0	0	0	0	0	0	0	0	0	0	0
AT1G05100	ABA	-479	GCTCGAGA		4.16271		0	0	0	0	0	0	0	0	0	0	0
AT1G05100	ABA	-462	AACTCCCG		7.26822		0	0	0	0	0	0	0	0	0	0	0
AT1G05100	ABA	-460	CTCCCGGT		9.84727		0	0	0	0	0	0	0	0	0	0	0
AT1G05100	ABA	-457	CCGGTCGG		8.63958		0	1	0	0	0	0	0	0	0	0	0
AT1G05100	ABA	-456	CGGTCGGA		6.6362		0	1	0	0	0	0	0	0	0	0	0
AT1G05100	ABA	-428	TGACTACC		6.93785		0	0	0	0	0	0	0	0	0	0	0
AT1G05100	ABA	-415	TTCGACAC		4.40286		0	0	0	0	0	0	0	0	0	0	0
AT1G05100	ABA	-414	TCGACACG		12.2106		0	0	0	0	0	0	0	0	0	0	0
AT1G05100	ABA	-413	CGACACGT	AtREG478	9.09731		1	0	0	0	0	0	0	0	0	0	0
AT1G05100	ABA	-412	GACACGTC	AtREG481	6.99081		1	0	0	0	0	0	0	0	0	0	0
AT1G05100	ABA	-411	ACACGTCA	AtREG517	5.42962		1	0	0	0	0	0	0	0	0	0	0
AT1G05100	ABA	-374	GCCAATGA		4.0379		0	0	0	0	0	0	0	0	0	0	0
AT1G05100	ABA	-345	GTGTCACG		7.72824		0	0	0	0	0	0	0	0	0	0	0
AT1G05100	ABA	-344	TGTCACGT	AtREG606	5.14492		1	0	0	0	0	0	0	0	0	0	0
AT1G05100	ABA	-341	CACGTCAC	AtREG466	4.76977		1	0	0	0	0	0	0	0	0	0	0
AT1G05100	ABA	-340	ACGTCACT		5.49038		1	0	0	0	0	0	0	0	0	0	0
AT1G05100	ABA	-333	TTCCTATC		4.31166		0	0	0	0	0	0	0	0	0	0	0
AT1G05100	ABA	-322	CCTTTCCT		3.07727		0	0	0	0	1	0	0	0	0	0	0
AT1G05100	ABA	-311	ATACGTTC		4.27942		1	0	0	0	0	0	0	0	0	0	0
AT1G05100	ABA	-310	TACGTTCA		3.91366		1	0	0	0	0	0	0	0	0	0	0
AT1G05100	ABA	-309	ACGTTCAC		4.57898		1	0	0	0	0	0	0	0	0	0	0
AT1G05100	ABA	-308	CGTTCACT		5.65306		0	0	0	0	0	0	0	0	0	0	0
AT1G05100	ABA	-298	CGCGTCAC		7.63163		0	0	1	0	0	0	0	0	0	0	0
AT1G05100	ABA	-293	CACTCCTC		4.86091		0	0	0	0	0	0	0	0	0	0	0
AT1G05100	ABA	-292	ACTCCTCT		3.12772		0	0	0	0	0	0	0	0	0	0	0
AT1G05100	ABA	-276	CACGTTTC		3.99562		1	0	0	0	0	0	0	0	0	0	0
AT1G05100	ABA	-216	CACATCGA		6.49501		0	0	0	0	0	0	0	0	0	0	0
AT1G05100	ABA	-215	ACATCGAA		3.56618		0	0	0	0	0	0	0	0	0	0	0
AT1G05100	ABA	-161	TCTCCACG		3.46892		0	0	0	0	0	0	0	0	0	0	0
AT1G05100	ABA	-160	CTCCACGT		5.20339		1	0	0	0	0	0	0	0	0	0	0
AT1G05100	ABA	-159	TCCACGTG	AtREG408	7.0882		1	0	0	1	0	0	0	0	0	0	0
AT1G05100	ABA	-158	CCACGTGT	AtREG382	7.71935		1	0	0	1	0	0	0	0	0	0	0
AT1G05100	ABA	-157	CACGTGTA	AtREG453	6.35969		1	0	0	1	0	0	0	0	0	0	0
AT1G05100	ABA	-156	ACGTGTAT		3.64859		1	0	0	0	0	0	0	0	0	0	0
AT1G05100	ABA	-145	CGATTACA		3.6779		0	0	0	0	0	0	0	0	0	0	0
AT1G05100	ABA	-139	CATACGTA		4.51576		1	0	0	0	0	0	0	0	0	0	0
AT1G05100	ABA	-136	ACGTACAC		4.80733		1	0	0	0	0	0	0	0	0	0	0
AT1G05100	ABA	-134	GTACACTT		4.54264		0	0	0	0	0	0	0	0	0	0	0
AT1G05100	ABA	-133	TACACTTA		3.43546		0	0	0	0	0	0	0	0	0	0	0
AT1G05100	ABA	-119	TTCGCTTT		3.09391		0	0	0	0	1	0	0	0	0	0	0
AT1G05100	ABA	-104	AAACTCGA		3.56618		0	0	0	0	0	0	0	0	0	0	0
AT1G05100	ABA	-102	ACTCGATG		5.6012		0	0	0	0	0	0	0	0	0	0	0
AT1G05100	ABA	-87	AAGTATAC		3.37044		0	0	0	0	0	0	0	0	0	0	0
AT1G05100	ABA	-82	TACACTAT		3.05265		0	0	0	0	0	0	0	0	0	0	0
AT1G05100	ABA	-79	ACTATCTA		3.09391		0	0	0	0	0	0	0	0	0	0	0
AT1G05100	ABA	-47	AACCCTTC		5.03185		0	0	0	0	0	0	0	0	0	0	0
AT1G05340	ABA	-996	ACTTCTCC		3.07314		0	0	0	0	0	0	0	0	0	0	0
AT1G05340	ABA	-940	TTTCATGG		3.01816		0	0	0	0	0	0	0	0	0	0	0
AT1G05340	ABA	-874	GTCCAATG		4.28743		0	0	0	0	0	0	0	0	0	0	0
AT1G05340	ABA	-872	CCAATGAT		3.57334		0	0	0	0	0	0	0	0	0	0	0
AT1G05340	ABA	-823	TGGAGGTA		3.79212		0	0	0	0	0	0	0	0	0	0	0
AT1G05340	ABA	-808	AATTGCGC		5.98559		0	0	0	0	0	0	0	0	0	0	0
AT1G05340	ABA	-786	GATGACGT	AtREG578	6.90298		1	0	0	0	0	0	0	0	0	0	0
AT1G05340	ABA	-785	ATGACGTG	AtREG483	3.14059		1	0	0	0	0	0	0	0	0	0	0
AT1G05340	ABA	-784	TGACGTGT	AtREG517	5.21185		1	0	0	0	0	0	0	0	0	0	0
AT1G05340	ABA	-783	GACGTGTG		4.92363		1	0	0	0	0	0	0	0	0	0	0
AT1G05340	ABA	-782	ACGTGTGA	AtREG588	4.69639		1	0	0	0	0	0	0	0	0	0	0
AT1G05340	ABA	-672	GAGTTGTA		3.68678		0	0	0	0	0	0	0	0	0	0	0
AT1G05340	ABA	-632	TCAACCTA		4.92363		0	0	0	0	0	0	0	0	0	0	0
AT1G05340	ABA	-631	CAACCTAT		4.59046		0	0	0	0	0	0	0	0	0	0	0
AT1G05340	ABA	-630	AACCTATC		3.1965		0	0	0	0	0	0	0	0	0	0	0
AT1G05340	ABA	-629	ACCTATCA		3.06799		0	0	0	0	0	0	0	0	0	0	0
AT1G05340	ABA	-627	CTATCAAC		3.00754		0	0	0	0	0	0	0	0	0	0	0
AT1G05340	ABA	-615	GATGACGT	AtREG578	6.90298		1	0	0	0	0	0	0	0	0	0	0
AT1G05340	ABA	-614	ATGACGTG	AtREG483	3.14059		1	0	0	0	0	0	0	0	0	0	0
AT1G05340	ABA	-613	TGACGTGT	AtREG517	5.21185		1	0	0	0	0	0	0	0	0	0	0
AT1G05340	ABA	-612	GACGTGTA		5.96221		1	0	0	0	0	0	0	0	0	0	0
AT1G05340	ABA	-611	ACGTGTAT		3.64859		1	0	0	0	0	0	0	0	0	0	0
AT1G05340	ABA	-588	TGCGTTTA		4.12521		0	0	0	0	0	0	0	0	0	0	0
AT1G05340	ABA	-587	GCGTTTAT		5.02081		0	0	0	0	0	0	0	0	0	0	0
AT1G05340	ABA	-576	TGGGAAAC		3.17985		0	0	0	0	0	0	0	0	0	0	0
AT1G05340	ABA	-575	GGGAAACC		6.85989		0	0	0	0	0	0	0	0	0	0	0
AT1G05340	ABA	-574	GGAAACCA		3.2475		0	0	0	0	0	0	0	0	0	0	0
AT1G05340	ABA	-518	CTAATCAC		3.12406		0	0	0	0	0	0	0	0	0	0	0
AT1G05340	ABA	-488	CTTTGTAG		3.09391		0	0	0	0	1	0	0	0	0	0	0
AT1G05340	ABA	-426	TCGTTTGT		3.67158		0	0	0	0	0	0	0	0	0	0	0
AT1G05340	ABA	-425	CGTTTGTC		4.16271		0	0	0	0	0	0	0	0	0	0	0
AT1G05340	ABA	-379	CTATTAGT		3.2707		0	0	0	0	0	0	0	0	0	0	0
AT1G05340	ABA	-374	AGTACATG		4.27942		0	0	0	0	0	0	0	0	0	0	0
AT1G05340	ABA	-304	ACTTGGTC		3.56618		0	0	0	0	0	0	0	0	0	0	0
AT1G05340	ABA	-301	TGGTCTCG		6.6362		0	0	0	0	0	0	0	0	0	0	0
AT1G05340	ABA	-300	GGTCTCGA		5.32439		0	0	0	0	0	0	0	0	0	0	0
AT1G05340	ABA	-299	GTCTCGAC		7.26822		0	0	0	0	0	0	0	0	0	0	0
AT1G05340	ABA	-295	CGACGACT		3.88049		0	0	0	0	0	0	0	0	0	0	0
AT1G05340	ABA	-294	GACGACTC		4.81998		0	0	0	0	0	0	0	0	0	0	0
AT1G05340	ABA	-293	ACGACTCG		6.2299		0	0	0	0	0	0	0	0	0	0	0
AT1G05340	ABA	-290	ACTCGACC		6.02497		0	0	0	0	0	0	0	0	0	0	0
AT1G05340	ABA	-289	CTCGACCG		7.09919		0	0	0	0	0	0	0	0	0	0	0
AT1G05340	ABA	-283	CGTGTGAG		4.53364		0	0	0	0	0	0	0	0	0	0	0
AT1G05340	ABA	-261	AGAACACC		4.29951		0	0	0	0	0	0	0	0	0	0	0
AT1G05340	ABA	-256	ACCACACG		4.44561		0	0	0	0	0	0	0	0	0	0	0
AT1G05340	ABA	-254	CACACGTG	AtREG460	3.40698		1	0	0	1	0	0	0	0	0	0	0
AT1G05340	ABA	-253	ACACGTGT		10.0087		1	0	0	1	0	0	0	0	0	0	0
AT1G05340	ABA	-252	CACGTGTC	AtREG366	8.79578		1	0	0	1	0	0	0	0	0	0	0
AT1G05340	ABA	-251	ACGTGTCG	AtREG478	11.6134		1	0	0	0	0	0	0	0	0	0	0
AT1G05340	ABA	-250	CGTGTCGA		10.9023		0	0	0	0	0	0	0	0	0	0	0
AT1G05340	ABA	-248	TGTCGACA		3.6779		0	0	0	0	0	0	0	0	0	0	0
AT1G05340	ABA	-246	TCGACATA		4.09752		0	0	0	0	0	0	0	0	0	0	0
AT1G05340	ABA	-228	CACGCACG		6.2299		0	0	0	0	0	0	0	0	0	0	0
AT1G05340	ABA	-227	ACGCACGC		7.63163		0	0	0	0	0	0	0	0	0	0	0
AT1G05340	ABA	-226	CGCACGCT		12.2106		0	0	0	0	0	0	0	0	0	0	0
AT1G05340	ABA	-225	GCACGCTT		7.26822		0	0	0	0	0	0	0	0	0	0	0
AT1G05340	ABA	-216	TCGTCTGG		6.8343		0	0	0	0	0	0	0	0	0	0	0
AT1G05340	ABA	-95	TATCCTCC		3.5496		0	0	0	0	0	0	0	0	0	0	0
AT1G05340	ABA	-94	ATCCTCCA		4.39683		0	0	0	0	0	0	0	0	0	0	0
AT1G05340	ABA	-92	CCTCCACG		3.81582		0	0	0	0	0	0	0	0	0	0	0
AT1G05340	ABA	-90	TCCACGCG		8.67231		0	0	1	0	0	0	0	0	0	0	0
AT1G05340	ABA	-70	CGACTTGG		5.32439		0	0	0	0	0	0	0	0	0	0	0
AT1G05340	ABA	-14	ATTTGTGC		3.43767		0	0	0	0	0	0	0	0	0	0	0
AT1G05340	ABA	-12	TTGTGCAG		3.5496		0	0	0	0	0	0	0	0	0	0	0
AT1G05340	ABA	-11	TGTGCAGA		3.81582		0	0	0	0	0	0	0	0	0	0	0
AT1G05560	SA	-978	GCACAAGC		3.33754		0	0	0	0	0	0	0	0	0	0	0
AT1G05560	H2O2	-977	CACAAGCG		3.10977		0	0	0	0	0	0	0	0	0	0	0
AT1G05560	H2O2	-974	AAGCGTGT		3.00534		0	0	0	0	0	0	0	0	0	0	0
AT1G05560	H2O2	-972	GCGTGTAA		3.7637		0	0	0	0	0	0	0	0	0	0	0
AT1G05560	SA	-960	CTGATCCA		3.27537		0	0	0	0	0	0	0	0	0	0	0
AT1G05560	H2O2	-932	CAGTTAGG		3.71166		0	0	0	0	0	0	0	0	0	0	0
AT1G05560	H2O2	-925	GACGCTAG		4.60246		0	0	0	0	0	0	0	0	0	0	0
AT1G05560	SA	-925	GACGCTAG		4.55574		0	0	0	0	0	0	0	0	0	0	0
AT1G05560	H2O2	-915	CGAGGCTA		3.96764		0	0	0	0	0	0	0	0	0	0	0
AT1G05560	SA	-912	GGCTACGA		3.86079		0	0	0	0	0	0	0	0	0	0	0
AT1G05560	SA	-907	CGAGATCG		3.61566		0	0	0	0	0	0	0	0	0	0	0
AT1G05560	SA	-902	TCGTGATG		4.03877		0	0	0	0	0	0	0	0	0	0	0
AT1G05560	SA	-885	CTGTTCAC		4.55574		0	0	0	0	0	0	0	0	0	0	0
AT1G05560	SA	-798	GGTCTACA		3.19701		0	0	0	0	0	0	0	0	0	0	0
AT1G05560	SA	-756	CGGTCTTC		4.41447		0	0	0	0	0	0	0	0	0	0	0
AT1G05560	SA	-755	GGTCTTCA		3.16371		0	0	0	0	0	0	0	0	0	0	0
AT1G05560	SA	-717	ATGGCGTA		6.02611		0	0	0	0	0	0	0	0	0	0	0
AT1G05560	SA	-716	TGGCGTAT		4.14158		0	0	0	0	0	0	0	0	0	0	0
AT1G05560	SA	-714	GCGTATGT		4.21827		0	0	0	0	0	0	0	0	0	0	0
AT1G05560	SA	-677	CCTTCCCA		3.42022		0	0	0	0	0	0	0	0	0	0	0
AT1G05560	SA	-668	GTAATCTA		3.13358		0	0	0	0	0	0	0	0	0	0	0
AT1G05560	H2O2	-603	AAGTTCGC		4.10934		0	0	0	0	0	0	0	0	0	0	0
AT1G05560	SA	-601	GTTCGCGT		6.1564		0	0	1	0	0	0	0	0	0	0	0
AT1G05560	H2O2	-599	TCGCGTCC		4.79423		0	0	1	0	0	0	0	0	0	0	0
AT1G05560	SA	-572	GAGACGTA		3.96151		1	0	0	0	0	0	0	0	0	0	0
AT1G05560	SA	-571	AGACGTAT		3.42022		1	0	0	0	0	0	0	0	0	0	0
AT1G05560	SA	-570	GACGTATC		6.43466		1	0	0	0	0	0	0	0	0	0	0
AT1G05560	SA	-436	ATGGTCTC		3.73421		0	0	0	0	0	0	0	0	0	0	0
AT1G05560	H2O2	-353	CAGTACTA		3.47168		0	0	0	0	0	0	0	0	0	0	0
AT1G05560	H2O2	-281	CACTCTTA		3.11625		0	0	0	0	0	0	0	0	0	0	0
AT1G05560	H2O2	-166	ATGAAGCG		4.30137		0	0	0	0	0	0	0	0	0	0	0
AT1G05560	H2O2	-137	CAGACGTC		4.79423		1	0	0	0	0	0	0	0	0	0	0
AT1G05560	H2O2	-136	AGACGTCA		3.02794		1	0	0	0	0	0	0	0	0	0	0
AT1G05560	SA	-136	AGACGTCA		3.99626		1	0	0	0	0	0	0	0	0	0	0
AT1G05560	H2O2	-135	GACGTCAC		4.1517		1	0	0	0	0	0	0	0	0	0	0
AT1G05560	SA	-135	GACGTCAC		5.47941		1	0	0	0	0	0	0	0	0	0	0
AT1G05560	SA	-107	GCGTATGT		4.21827		0	0	0	0	0	0	0	0	0	0	0
AT1G05560	SA	-106	CGTATGTT		3.2728		0	0	0	0	0	0	0	0	0	0	0
AT1G05575	H2O2	-837	AGCTTCGA		3.07651		0	0	0	0	0	0	0	0	0	0	0
AT1G05575	H2O2	-835	CTTCGAAG		3.01033		0	0	0	0	0	0	0	0	0	0	0
AT1G05575	H2O2	-834	TTCGAAGG		3.22602		0	0	0	0	0	0	0	0	0	0	0
AT1G05575	H2O2	-610	ATGTCGAG		3.02794		0	0	0	0	0	0	0	0	0	0	0
AT1G05575	Drought	-557	ATACCGTT		3.08362		0	0	0	0	0	0	0	0	0	0	0
AT1G05575	H2O2	-543	AGGCAGCA		3.10977		0	0	0	0	0	0	0	0	0	0	0
AT1G05575	H2O2	-488	TGACGACT		3.22602		0	0	0	0	0	0	0	0	0	0	0
AT1G05575	H2O2	-466	ATAACGCG		3.96764		0	0	1	0	0	0	0	0	0	0	0
AT1G05575	H2O2	-463	ACGCGGAA		4.10934		0	0	1	0	0	0	0	0	0	0	0
AT1G05575	Drought	-342	AGGCACTT		3.03827		0	0	0	0	0	0	0	0	0	0	0
AT1G05575	H2O2	-183	TCACGTCT		3.35596		1	0	0	0	0	0	0	0	0	0	0
AT1G05575	H2O2	-180	CGTCTACT		3.23207		0	0	0	0	0	0	0	0	0	0	0
AT1G05575	H2O2	-95	AGCTTCGA		3.07651		0	0	0	0	0	0	0	0	0	0	0
AT1G05575	Drought	-30	GCGACTGT		3.24082		0	0	0	0	0	0	0	0	0	0	0
AT1G05680	ABA	-867	GTAATTAG		3.55879		0	0	0	0	0	0	0	0	0	0	0
AT1G05680	SA	-785	ATGACATC		4.25464		0	0	0	0	0	0	0	0	0	0	0
AT1G05680	H2O2	-737	ATAGCTCC		3.10977		0	0	0	0	0	0	0	0	0	0	0
AT1G05680	H2O2	-679	AGACTCGG		4.31481		0	0	0	0	0	0	0	0	0	0	0
AT1G05680	SA	-679	AGACTCGG		3.79645		0	0	0	0	0	0	0	0	0	0	0
AT1G05680	H2O2	-675	TCGGAGGC		4.10934		0	0	0	0	0	0	0	0	0	0	0
AT1G05680	H2O2	-670	GGCGGTCA		8.21868		0	0	0	0	0	0	0	0	0	0	0
AT1G05680	H2O2	-669	GCGGTCAA		3.88721		0	0	0	0	0	0	0	1	0	0	0
AT1G05680	SA	-608	TGACCAGT		3.18583		0	0	0	0	0	0	0	0	0	0	0
AT1G05680	ABA	-593	CTCCACGT		5.20339		1	0	0	0	0	0	0	0	0	0	0
AT1G05680	ABA	-592	TCCACGTG	AtREG408	7.0882		1	0	0	1	0	0	0	0	0	0	0
AT1G05680	ABA	-591	CCACGTGG		5.99464		1	0	0	1	0	0	0	0	0	0	0
AT1G05680	ABA	-590	CACGTGGA	AtREG408	4.94134		1	0	0	1	0	0	0	0	0	0	0
AT1G05680	ABA	-589	ACGTGGAT	AtREG547	3.08349		1	0	0	0	0	0	0	0	0	0	0
AT1G05680	ABA	-567	AGTGGGAC		4.31979		0	0	0	0	0	0	0	0	0	0	0
AT1G05680	H2O2	-540	CCGGAAGT		3.59567		0	0	0	0	0	0	0	0	0	0	0
AT1G05680	H2O2	-535	AGTTGTCG		3.00161		0	0	0	0	0	0	0	0	0	0	0
AT1G05680	SA	-535	AGTTGTCG		3.30126		0	0	0	0	0	0	0	0	0	0	0
AT1G05680	SA	-464	GTGACATC		3.59123		0	0	0	0	0	0	0	0	0	0	0
AT1G05680	SA	-463	TGACATCA		3.67028		0	0	0	0	0	0	0	0	0	0	0
AT1G05680	SA	-436	TAACAGGT		3.48298		0	0	0	0	0	0	0	0	0	0	0
AT1G05680	SA	-376	GGATTGCA		3.00709		0	0	0	0	0	0	0	0	0	0	0
AT1G05680	H2O2	-365	GCAATGAC		3.29794		0	0	0	0	0	0	0	0	0	0	0
AT1G05680	SA	-365	GCAATGAC		4.35261		0	0	0	0	0	0	0	0	0	0	0
AT1G05680	SA	-362	ATGACATC		4.25464		0	0	0	0	0	0	0	0	0	0	0
AT1G05680	SA	-361	TGACATCA		3.67028		0	0	0	0	0	0	0	0	0	0	0
AT1G05680	SA	-334	AGGCTGAG		3.41254		0	0	0	0	0	0	0	0	0	0	0
AT1G05680	H2O2	-311	CTCAGGGA		3.24117		0	0	0	0	0	0	0	0	0	0	0
AT1G05680	ABA	-282	ATACACGT		3.64859		1	0	0	0	0	0	0	0	0	0	0
AT1G05680	SA	-273	CGTATGTT		3.2728		0	0	0	0	0	0	0	0	0	0	0
AT1G05680	SA	-225	GCTAACGA		4.17192		0	0	0	0	0	0	0	0	0	0	0
AT1G05680	SA	-157	CTCGGTCA		3.8445		0	0	0	0	0	0	0	0	0	0	0
AT1G05680	SA	-156	TCGGTCAC		4.97895		0	0	0	0	0	0	0	0	0	0	0
AT1G05680	SA	-153	GTCACTGT		5.12404		0	0	0	0	0	0	0	0	0	0	0
AT1G05680	H2O2	-148	TGTTCCGC		5.3517		0	0	0	0	0	0	0	0	0	0	0
AT1G05680	SA	-148	TGTTCCGC		5.29737		0	0	0	0	0	0	0	0	0	0	0
AT1G05680	H2O2	-144	CCGCACAT		6.05587		0	0	0	0	0	0	0	0	0	0	0
AT1G05680	H2O2	-143	CGCACATC		9.32931		0	0	0	0	0	0	0	0	0	0	0
AT1G05680	SA	-143	CGCACATC		6.1564		0	0	0	0	0	0	0	0	0	0	0
AT1G05680	H2O2	-133	GGTCGCCA		6.21954		0	0	0	0	0	0	0	0	0	0	0
AT1G05680	H2O2	-132	GTCGCCAC		5.85059		0	0	0	0	0	0	0	0	0	0	0
AT1G05680	SA	-132	GTCGCCAC		3.86079		0	0	0	0	0	0	0	0	0	0	0
AT1G05680	ABA	-131	TCGCCACG	AtREG471	7.26822		0	0	0	0	0	0	0	0	0	0	0
AT1G05680	H2O2	-129	GCCACGGA		5.3517		0	0	0	0	0	0	0	0	0	0	0
AT1G05680	H2O2	-127	CACGGAAC		3.88721		0	0	0	0	0	0	0	0	0	0	0
AT1G05680	ABA	-123	GAACATAG		3.63411		0	0	0	0	0	0	0	0	0	0	0
AT1G05680	H2O2	-72	GCCGTAGT		5.75308		0	0	0	0	0	0	0	0	0	0	0
AT1G05680	SA	-72	GCCGTAGT		7.59289		0	0	0	0	0	0	0	0	0	0	0
AT1G05680	SA	-59	CGAAGTCG		3.41254		0	0	0	0	0	0	0	0	0	0	0
AT1G05680	ABA	-9	AACACCCA		3.42995		0	0	0	0	0	0	0	0	0	0	0
AT1G06080	ACC	-974	GGATGAGG		5.43927		0	0	0	0	0	0	0	0	0	0	0
AT1G06080	ACC	-962	GATGGTTG		3.43388		0	0	0	0	0	0	0	0	0	0	0
AT1G06080	ACC	-885	AGGAGTCC		7.72624		0	0	0	0	0	0	0	0	0	0	0
AT1G06080	ACC	-869	CTTGGTCC		3.77727		0	0	0	0	0	0	0	0	0	0	0
AT1G06080	ACC	-865	GTCCACCA		4.30322		0	0	0	0	0	0	0	0	0	0	0
AT1G06080	ACC	-809	CATATAGA		4.17355		0	0	0	0	0	0	0	0	0	0	0
AT1G06080	ACC	-776	AGCTAACA		3.49747		0	0	0	0	0	0	0	0	0	0	0
AT1G06080	ACC	-770	CAAGATAC		4.28514		0	0	0	0	0	0	0	0	0	0	0
AT1G06080	ACC	-767	GATACATG		3.95296		0	0	0	0	0	0	0	0	0	0	0
AT1G06080	ACC	-761	TGGTTGAG		4.129		0	0	0	0	0	0	0	0	0	0	0
AT1G06080	ACC	-573	ATCGTGAG		5.79468		0	0	0	0	0	0	0	0	0	0	0
AT1G06080	ACC	-572	TCGTGAGA		4.17977		0	0	0	0	0	0	0	0	0	0	0
AT1G06080	ACC	-551	AAGGGTCT		5.48314		0	0	0	0	0	0	0	0	0	0	0
AT1G06080	ACC	-550	AGGGTCTA		6.70963		0	0	0	0	0	0	0	0	0	0	0
AT1G06080	ACC	-533	GATATCCG		5.79468		0	0	0	0	0	0	0	0	0	0	0
AT1G06080	ACC	-526	GTTGCTCT		3.38263		0	0	0	0	0	0	0	0	0	0	0
AT1G06080	ACC	-486	AGATTGTC		3.11885		0	0	0	0	0	0	0	0	0	0	0
AT1G06080	ACC	-485	GATTGTCA		3.97143		0	0	0	0	0	0	0	0	0	0	0
AT1G06080	ACC	-460	CGGTAACA		6.07062		0	0	0	0	0	0	0	0	0	0	0
AT1G06080	ACC	-450	GAAACCGT		3.69516		0	0	0	0	0	0	0	0	0	0	0
AT1G06080	ACC	-441	CGTGTTCA		4.07945		0	0	0	0	0	0	0	0	0	0	0
AT1G06080	ACC	-425	CATATAGA		4.17355		0	0	0	0	0	0	0	0	0	0	0
AT1G06080	ACC	-415	GCTATTCA		4.04708		0	0	0	0	0	0	0	0	0	0	0
AT1G06080	ACC	-376	TATGGATG		3.03531		0	0	0	0	0	0	0	0	0	0	0
AT1G06080	ACC	-372	GATGTACA		3.67518		0	0	0	0	0	0	0	0	0	0	0
AT1G06080	ACC	-349	CATCCATA		3.08116		0	0	0	0	0	0	0	0	0	0	0
AT1G06080	ACC	-314	ATTGCATG		3.64237		0	0	0	0	0	0	0	0	0	0	0
AT1G06080	ACC	-313	TTGCATGA		3.70667		0	0	0	0	0	0	0	0	0	0	0
AT1G06080	ACC	-304	ATACGGGT		6.07062		0	0	0	0	0	0	0	0	0	0	0
AT1G06080	ACC	-301	CGGGTATG		8.49886		0	0	0	0	0	0	0	0	0	0	0
AT1G06080	ACC	-300	GGGTATGT		6.53759		0	0	0	0	0	0	0	0	0	0	0
AT1G06080	ACC	-260	TGTCAGCT		4.21431		0	0	0	0	0	0	0	0	0	0	0
AT1G06080	ACC	-237	TACATGCA		3.77727		0	0	0	0	0	0	0	0	0	0	0
AT1G06080	ACC	-235	CATGCATC		4.55296		0	0	0	0	0	0	0	0	0	0	0
AT1G06080	ACC	-186	CACCAAGT		3.33289		0	0	0	0	0	0	0	0	0	0	0
AT1G06080	ACC	-161	CTACGTCC		8.94617		1	0	0	0	0	0	0	0	0	0	0
AT1G06080	ACC	-160	TACGTCCC		12.5909		1	0	0	0	0	0	0	0	0	0	0
AT1G06080	ACC	-156	TCCCAACT		4.69983		0	0	0	0	0	0	0	0	0	0	0
AT1G06080	ACC	-135	GATAGGAT		4.68903		0	0	0	0	0	0	0	0	0	0	0
AT1G06080	ACC	-96	TTACGGCG		6.29545		0	0	0	0	0	0	0	0	0	0	0
AT1G06080	ACC	-48	TCCATGCT		4.24943		0	0	0	0	0	0	0	0	0	0	0
AT1G06080	ACC	-25	GATACTCA		4.04708		0	0	0	0	0	0	0	0	0	0	0
AT1G06080	ACC	-24	ATACTCAC		3.41663		0	0	0	0	0	0	0	0	0	0	0
AT1G06080	ACC	-23	TACTCACT		4.29236		0	0	0	0	0	0	0	0	0	0	0
AT1G06570	ABA	-999	TACATTAC		3.17159		0	0	0	0	0	0	0	0	0	0	0
AT1G06570	ABA	-789	AATTGGAC		3.33017		0	0	0	0	0	0	0	0	0	0	0
AT1G06570	ABA	-576	GCACATTT		3.46892		0	0	0	0	0	0	0	0	0	0	0
AT1G06570	ABA	-463	TCGATCAA		3.37932		0	0	0	0	0	0	0	0	0	0	0
AT1G06570	ABA	-435	AAGTGTGA		3.16884		0	0	0	0	0	0	0	0	0	0	0
AT1G06570	ABA	-325	TGTTTGCC		3.5088		0	0	0	0	0	0	0	0	0	0	0
AT1G06570	ABA	-227	TTACACGT		3.659		1	0	0	0	0	0	0	0	0	0	0
AT1G06570	ABA	-226	TACACGTG	AtREG453	4.54866		1	0	0	1	0	0	0	0	0	0	0
AT1G06570	ABA	-225	ACACGTGA	AtREG628	3.26138		1	0	0	1	0	0	0	0	0	0	0
AT1G06570	ABA	-176	GGAGATCC		5.35553		0	0	0	0	0	0	0	0	0	0	0
AT1G06570	ABA	-131	TACACGTG	AtREG453	4.54866		1	0	0	1	0	0	0	0	0	0	0
AT1G06570	ABA	-130	ACACGTGT		10.0087		1	0	0	1	0	0	0	0	0	0	0
AT1G06570	ABA	-129	CACGTGTA	AtREG453	6.35969		1	0	0	1	0	0	0	0	0	0	0
AT1G06570	ABA	-128	ACGTGTAC	AtREG562	7.89479		1	0	0	0	0	0	0	0	0	0	0
AT1G06570	ABA	-123	TACACTAT		3.05265		0	0	0	0	0	0	0	0	0	0	0
AT1G06570	ABA	-73	GACACACG		5.72372		0	0	0	0	0	0	0	0	0	0	0
AT1G06620	MJ	-972	AGGGCACC		6.92821		0	0	0	0	0	0	0	0	0	0	0
AT1G06620	MJ	-856	ACCGCCGT		3.99253		0	0	0	0	0	0	0	0	0	0	0
AT1G06620	MJ	-618	AGTTCGTA		3.33338		0	0	0	0	0	0	0	0	0	0	0
AT1G06620	MJ	-580	CGTATTAG		3.36513		0	0	0	0	0	0	0	0	0	0	0
AT1G06620	MJ	-445	CGACGCGA		4.90748		0	0	1	0	0	0	0	0	0	0	0
AT1G06620	MJ	-444	GACGCGAG		6.92821		0	0	1	0	0	0	0	0	0	0	0
AT1G06620	MJ	-443	ACGCGAGA		4.39476		0	0	1	0	0	0	0	0	0	0	0
AT1G06620	MJ	-316	ATGAGCTG		3.25158		0	0	0	0	0	0	0	0	0	0	0
AT1G06620	MJ	-289	AGTTCGTA		3.33338		0	0	0	0	0	0	0	0	0	0	0
AT1G06620	MJ	-245	TCGGGGAT		4.01521		0	0	0	0	0	0	0	0	0	0	0
AT1G06620	MJ	-224	TAGAGCGC		4.20641		0	0	0	0	0	0	0	0	0	0	0
AT1G06620	MJ	-217	CTCGCTTA		3.53339		0	0	0	0	0	0	0	0	0	0	0
AT1G06620	MJ	-209	GCATGCGA		4.52998		0	0	0	0	0	0	0	0	0	0	0
AT1G06620	MJ	-195	CGGGGATC		4.30901		0	0	0	0	0	0	0	0	0	0	0
AT1G06620	MJ	-188	CGATACCC		5.52092		0	0	0	0	0	0	0	0	0	0	0
AT1G06620	MJ	-185	TACCCCGC		9.05996		0	0	0	0	0	0	0	0	0	0	0
AT1G06620	MJ	-184	ACCCCGCA		6.19892		0	0	0	0	0	0	0	0	0	0	0
AT1G06620	MJ	-182	CCCGCATC		5.04769		0	0	0	0	0	0	0	0	0	0	0
AT1G06620	MJ	-124	CCCACGTG	AtREG464	3.35145		1	0	0	1	0	0	0	0	0	0	0
AT1G06620	MJ	-115	GAAACGTG		3.6055		1	0	0	0	0	0	0	0	0	0	0
AT1G06620	MJ	-88	GTACTTCT		3.27165		0	0	0	0	0	0	0	0	0	0	0
AT1G06620	MJ	-58	CTCGTGAA		3.06363		0	0	0	0	0	0	0	0	0	0	0
AT1G06620	MJ	-56	CGTGAAAC		3.00075		0	0	0	0	0	0	0	0	0	0	0
AT1G07430	ABA	-961	TAAATGGT		3.00589		0	0	0	0	0	0	0	0	0	0	0
AT1G07430	ABA	-905	TAGTACAC		4.09752		0	0	0	0	0	0	0	0	0	0	0
AT1G07430	ABA	-904	AGTACACT		3.86412		0	0	0	0	0	0	0	0	0	0	0
AT1G07430	ABA	-903	GTACACTT		4.54264		0	0	0	0	0	0	0	0	0	0	0
AT1G07430	ABA	-734	TTAGTCCA		4.0702		0	0	0	0	0	0	0	0	0	0	0
AT1G07430	ABA	-677	TGTTAACC		3.27538		0	0	0	0	0	0	0	0	0	0	0
AT1G07430	ABA	-664	AACGTAAT		3.08349		1	0	0	0	0	0	0	0	0	0	0
AT1G07430	ABA	-645	GGTTACAT		3.78428		0	0	0	0	0	0	0	0	0	0	0
AT1G07430	ABA	-605	GTTAACGT		3.63411		1	0	0	0	0	0	0	0	0	0	0
AT1G07430	ABA	-604	TTAACGTA		4.79474		1	0	0	0	0	0	0	0	0	0	0
AT1G07430	ABA	-603	TAACGTAC		4.16271		1	0	0	0	0	0	0	0	0	0	0
AT1G07430	Drought	-602	AACGTACG		3.11852		1	0	0	0	0	0	0	0	0	0	0
AT1G07430	Drought	-600	CGTACGTG		3.21381		1	0	0	0	0	0	0	0	0	0	0
AT1G07430	ABA	-599	GTACGTGT		4.4892		1	0	0	0	0	0	0	0	0	0	0
AT1G07430	ABA	-598	TACGTGTC	AtREG557	11.1682		1	0	0	0	0	0	0	0	0	0	0
AT1G07430	ABA	-593	GTCTTAGT		4.33		0	0	0	0	0	0	0	0	0	0	0
AT1G07430	ABA	-587	GTGTAACC		3.91366		0	0	0	0	0	0	0	0	0	0	0
AT1G07430	ABA	-586	TGTAACCT		4.0379		0	0	0	0	0	0	0	0	0	0	0
AT1G07430	ABA	-573	TAGTTCAC		4.09752		0	0	0	0	0	0	0	0	0	0	0
AT1G07430	ABA	-543	ATGATCGC		5.79618		0	0	0	0	0	0	0	0	0	0	0
AT1G07430	ABA	-487	TGACCTAA		3.34721		0	0	0	0	0	0	0	0	0	0	0
AT1G07430	ABA	-439	AACGTAAT		3.08349		1	0	0	0	0	0	0	0	0	0	0
AT1G07430	ABA	-385	CTTTAAGG		3.44933		0	0	0	0	1	0	0	0	0	0	0
AT1G07430	ABA	-346	CTTCCTGA		6.40417		0	0	0	0	0	0	0	0	0	0	0
AT1G07430	ABA	-344	TCCTGAGA		4.08837		0	0	0	0	0	0	0	0	0	0	0
AT1G07430	ABA	-329	GGACCACA		6.52276		0	0	0	0	0	0	0	0	0	0	0
AT1G07430	ABA	-320	TCGTGGCG		6.35969		0	0	0	0	0	0	0	0	0	0	0
AT1G07430	ABA	-319	CGTGGCGC		7.4455		0	0	0	0	0	0	0	0	0	0	0
AT1G07430	ABA	-318	GTGGCGCG		8.72187		0	0	1	0	0	0	0	0	0	0	0
AT1G07430	ABA	-305	AACTTCCT		3.28242		0	0	0	0	0	0	0	0	0	0	0
AT1G07430	ABA	-297	CCTCCCCT		5.87049		0	0	0	0	0	0	0	0	0	0	0
AT1G07430	ABA	-293	CCCTCTGT		7.53741		0	0	0	0	0	0	0	0	0	0	0
AT1G07430	ABA	-273	GGGCCACG		8.72187		0	0	0	0	0	0	0	0	0	0	0
AT1G07430	ABA	-272	GGCCACGT		4.62523		1	0	0	0	0	0	0	0	0	0	0
AT1G07430	Drought	-271	GCCACGTA	AtREG413	3.1598		1	0	0	0	0	0	0	0	0	0	0
AT1G07430	ABA	-266	GTATATCT		3.25906		0	0	0	0	0	0	0	0	0	0	0
AT1G07430	ABA	-243	GCTTACGT		5.26319		1	0	0	0	0	0	0	0	0	0	0
AT1G07430	Drought	-243	GCTTACGT		3.2059		1	0	0	0	0	0	0	0	0	0	0
AT1G07430	ABA	-242	CTTACGTG		7.50652		1	0	0	0	0	0	0	0	0	0	0
AT1G07430	ABA	-241	TTACGTGG		4.12521		1	0	0	0	0	0	0	0	0	0	0
AT1G07430	ABA	-239	ACGTGGTC		6.49501		1	0	0	0	0	0	0	0	0	0	0
AT1G07430	ABA	-238	CGTGGTCC		6.35969		0	0	0	0	0	0	0	0	0	0	0
AT1G07430	ABA	-226	CTAGATAC		5.69525		0	0	0	0	0	0	0	0	0	0	0
AT1G07430	ABA	-225	TAGATACT		4.01665		0	0	0	0	0	0	0	0	0	0	0
AT1G07430	ABA	-219	CTATAGTG		4.92363		0	0	0	0	0	0	0	0	0	0	0
AT1G07430	ABA	-202	ACGGTCAA		3.74559		0	0	0	0	0	0	0	1	0	0	0
AT1G07430	ABA	-169	CCAACACG		9.84727		0	0	0	0	0	0	0	0	0	0	0
AT1G07430	ABA	-168	CAACACGT		6.80046		1	0	0	0	0	0	0	0	0	0	0
AT1G07430	ABA	-167	AACACGTC		3.44933		1	0	0	0	0	0	0	0	0	0	0
AT1G07430	ABA	-166	ACACGTCA	AtREG517	5.42962		1	0	0	0	0	0	0	0	0	0	0
AT1G07430	ABA	-165	CACGTCAC	AtREG466	4.76977		1	0	0	0	0	0	0	0	0	0	0
AT1G07430	ABA	-164	ACGTCACG	AtREG489	5.20339		1	0	0	0	0	0	0	0	0	0	0
AT1G07430	ABA	-133	AAGGCGGA		6.44927		0	0	0	0	0	0	0	0	0	0	0
AT1G07430	Drought	-133	AAGGCGGA		6.40176		0	0	0	0	0	0	0	0	0	0	0
AT1G07430	ABA	-132	AGGCGGAG		5.51684		0	0	0	0	0	0	0	0	0	0	0
AT1G07430	Drought	-132	AGGCGGAG		5.4762		0	0	0	0	0	0	0	0	0	0	0
AT1G07430	Drought	-131	GGCGGAGG		4.02234		0	0	0	0	0	0	0	0	0	0	0
AT1G07430	Drought	-130	GCGGAGGG		5.63461		0	0	0	0	0	0	0	0	0	0	0
AT1G07430	Drought	-43	CGCATGGG		4.59116		0	0	0	0	0	0	0	0	0	0	0
AT1G07430	ABA	-38	GGGTATAT		3.3731		0	0	0	0	0	0	0	0	0	0	0
AT1G07430	ABA	-24	GCACGCTT		7.26822		0	0	0	0	0	0	0	0	0	0	0
AT1G07430	ABA	-22	ACGCTTTG		4.76977		0	0	0	0	1	0	0	0	0	0	0
AT1G07430	ABA	-12	ACGTGTAA		4.26944		1	0	0	0	0	0	0	0	0	0	0
AT1G07720	ABA	-721	AATAGACA		3.44543		0	0	0	0	0	0	0	0	0	0	0
AT1G07720	ABA	-681	CACACATC		3.73576		0	0	0	0	0	0	0	0	0	0	0
AT1G07720	ABA	-680	ACACATCC		3.28242		0	0	0	0	0	0	0	0	0	0	0
AT1G07720	ABA	-546	TGCCAAAG		3.11495		0	0	0	0	1	0	0	0	0	0	0
AT1G07720	ABA	-511	GTACAACA		3.33259		0	0	0	0	0	0	0	0	0	0	0
AT1G07720	ABA	-358	ACTCGATG		5.6012		0	0	0	0	0	0	0	0	0	0	0
AT1G07720	ABA	-350	GTGCATGT		4.0702		0	0	0	0	0	0	0	0	0	0	0
AT1G07720	ABA	-315	AACTTCCT		3.28242		0	0	0	0	0	0	0	0	0	0	0
AT1G07720	ABA	-280	AATAGACA		3.44543		0	0	0	0	0	0	0	0	0	0	0
AT1G07720	ABA	-268	AAGTCCTC		4.33		0	0	0	0	0	0	0	0	0	0	0
AT1G07720	ABA	-260	GTCCACTT		3.66905		0	0	0	0	0	0	0	0	0	0	0
AT1G08050	SA	-982	CCTGGTCC		4.74556		0	0	0	0	0	0	0	0	0	0	0
AT1G08050	SA	-979	GGTCCGGC		6.32741		0	0	0	0	0	0	0	0	0	0	0
AT1G08050	SA	-977	TCCGGCTC		4.29786		0	0	0	0	0	0	0	0	0	0	0
AT1G08050	SA	-925	CCATCAGC		3.06784		0	0	0	0	0	0	0	0	0	0	0
AT1G08050	SA	-901	GCGGTCTG		6.60252		0	0	0	0	0	0	0	0	0	0	0
AT1G08050	SA	-888	TGCCTCAG		4.40168		0	0	0	0	0	0	0	0	0	0	0
AT1G08050	SA	-885	CTCAGCCC		4.21827		0	0	0	0	0	0	0	0	0	0	0
AT1G08050	SA	-836	TACTCCTG		4.84653		0	0	0	0	0	0	0	0	0	0	0
AT1G08050	SA	-832	CCTGCAAC		3.06784		0	0	0	0	0	0	0	0	0	0	0
AT1G08050	SA	-822	ATCCAGGT		4.86724		0	0	0	0	0	0	0	0	0	0	0
AT1G08050	SA	-820	CCAGGTCT		6.74924		0	0	0	0	0	0	0	0	0	0	0
AT1G08050	SA	-818	AGGTCTGC		7.23133		0	0	0	0	0	0	0	0	0	0	0
AT1G08050	SA	-797	ACACCTAA		3.42537		0	0	0	0	0	0	0	0	0	0	0
AT1G08050	SA	-784	TATAGACC		3.22123		0	0	0	0	0	0	0	0	0	0	0
AT1G08050	SA	-769	TCAACTCC		3.52413		0	0	0	0	0	0	0	0	0	0	0
AT1G08050	SA	-768	CAACTCCC		5.99439		0	0	0	0	0	0	0	0	0	0	0
AT1G08050	SA	-760	GTCGCCAC		3.86079		0	0	0	0	0	0	0	0	0	0	0
AT1G08050	SA	-741	CCTCGTCA		3.13109		0	0	0	0	0	0	0	0	0	0	0
AT1G08050	SA	-740	CTCGTCAG		4.82088		0	0	0	0	0	0	0	0	0	0	0
AT1G08050	SA	-695	TCAGCAGC		3.01704		0	0	0	0	0	0	0	0	0	0	0
AT1G08050	SA	-658	AGCAGTGG		3.30126		0	0	0	0	0	0	0	0	0	0	0
AT1G08050	SA	-652	GGATTGCA		3.00709		0	0	0	0	0	0	0	0	0	0	0
AT1G08050	SA	-618	CTGACGAC		5.23648		0	0	0	0	0	0	0	0	0	0	0
AT1G08050	SA	-610	GAGTGACC		4.10427		0	0	0	0	0	0	0	0	0	0	0
AT1G08050	SA	-534	GTATAAGT		3.02506		0	0	0	0	0	0	0	0	0	0	0
AT1G08050	SA	-529	AGTAGGTT		3.18583		0	0	0	0	0	0	0	0	0	0	0
AT1G08050	SA	-489	GTCAGGAA		3.13109		0	0	0	0	0	0	0	0	0	0	0
AT1G08050	SA	-348	ATAGAGCG		4.38052		0	0	0	0	0	0	0	0	0	0	0
AT1G08050	SA	-301	AAGACCCC		4.14158		0	0	0	0	0	0	0	0	0	0	0
AT1G08050	SA	-298	ACCCCATA		3.51523		0	0	0	0	0	0	0	0	0	0	0
AT1G08050	SA	-206	CGTCCCAT		3.86079		0	0	0	0	0	0	0	0	0	0	0
AT1G08050	SA	-202	CCATGACT		3.33754		0	0	0	0	0	0	0	0	0	0	0
AT1G08050	SA	-64	GTAACCGC		4.14158		0	0	0	0	0	0	0	0	0	0	0
AT1G08050	SA	-63	TAACCGCT		3.26576		0	0	0	0	0	0	0	0	0	0	0
AT1G08050	SA	-21	CCAAGTCT		3.30126		0	0	0	0	0	0	0	0	0	0	0
AT1G08920	ABA	-989	ATAGTACG		5.72372		0	0	0	0	0	0	0	0	0	0	0
AT1G08920	MJ	-989	ATAGTACG		4.41673		0	0	0	0	0	0	0	0	0	0	0
AT1G08920	ABA	-988	TAGTACGT		4.7206		1	0	0	0	0	0	0	0	0	0	0
AT1G08920	MJ	-988	TAGTACGT		3.03555		1	0	0	0	0	0	0	0	0	0	0
AT1G08920	MJ	-978	ACGCTCTA		3.86162		0	0	0	0	0	0	0	0	0	0	0
AT1G08920	ABA	-945	TGGCTCGA		6.04486		0	0	0	0	0	0	0	0	0	0	0
AT1G08920	MJ	-813	TGTCTAAG		3.09946		0	0	0	0	0	0	0	0	0	0	0
AT1G08920	ABA	-805	GAATAGTT		3.58082		0	0	0	0	0	0	0	0	0	0	0
AT1G08920	ABA	-660	GATATCCT		4.04325		0	0	0	0	0	0	0	0	0	0	0
AT1G08920	ABA	-453	CATAAATG		3.06491		0	0	0	0	0	0	0	0	0	0	0
AT1G08920	MJ	-383	GGTATAGG		4.52998		0	0	0	0	0	0	0	0	0	0	0
AT1G08920	ABA	-379	TAGGGACC		8.32542		0	0	0	0	0	0	0	0	0	0	0
AT1G08920	ABA	-377	GGGACCAC		12.4598		0	0	0	0	0	0	0	0	0	0	0
AT1G08920	MJ	-376	GGACCACC		3.54758		0	0	0	0	0	0	0	0	0	0	0
AT1G08920	MJ	-373	CCACCTTC		3.03555		0	0	0	0	0	0	0	0	0	0	0
AT1G08920	ABA	-164	CATACGTA		4.51576		1	0	0	0	0	0	0	0	0	0	0
AT1G08920	ABA	-52	AATACGTG		4.51576		1	0	0	0	0	0	0	0	0	0	0
AT1G08920	ABA	-51	ATACGTGT		5.67935		1	0	0	0	0	0	0	0	0	0	0
AT1G08920	ABA	-50	TACGTGTA		3.17985		1	0	0	0	0	0	0	0	0	0	0
AT1G08920	ABA	-49	ACGTGTAT		3.64859		1	0	0	0	0	0	0	0	0	0	0
AT1G08920	MJ	-17	GAAACGTG		3.6055		1	0	0	0	0	0	0	0	0	0	0
AT1G09350	DREB1Aox	-987	TGGATAGA		4.63598		0	0	0	0	0	0	0	0	0	0	0
AT1G09350	DREB1Aox	-873	AGCTCCAT		4.57096		0	0	0	0	0	0	0	0	0	0	0
AT1G09350	DREB1Aox	-830	CTCAACAT		3.33735		0	0	0	0	0	0	0	0	0	0	0
AT1G09350	DREB1Aox	-825	CATATGTC		4.75945		0	0	0	1	0	0	0	0	0	0	0
AT1G09350	DREB1Aox	-823	TATGTCGG		11.5417		0	1	0	0	0	0	0	0	0	0	0
AT1G09350	DREB1Aox	-822	ATGTCGGT		8.79365		0	1	0	0	0	0	0	0	0	0	0
AT1G09350	DREB1Aox	-821	TGTCGGTA		9.7193		0	1	0	0	0	0	0	0	0	0	0
AT1G09350	DREB1Aox	-820	GTCGGTAC		11.5417		0	1	0	0	0	0	0	0	0	0	0
AT1G09350	DREB1Aox	-819	TCGGTACG		14.5789		0	0	0	0	0	0	0	0	0	0	0
AT1G09350	DREB1Aox	-818	CGGTACGT		11.5417		1	0	0	0	0	0	0	0	0	0	0
AT1G09350	DREB1Aox	-817	GGTACGTC		9.00813		1	0	0	0	0	0	0	0	0	0	0
AT1G09350	DREB1Aox	-816	GTACGTCT		5.95699		1	0	0	0	0	0	0	0	0	0	0
AT1G09350	DREB1Aox	-795	TATGTCGG		11.5417		0	1	0	0	0	0	0	0	0	0	0
AT1G09350	DREB1Aox	-794	ATGTCGGT		8.79365		0	1	0	0	0	0	0	0	0	0	0
AT1G09350	DREB1Aox	-793	TGTCGGTA		9.7193		0	1	0	0	0	0	0	0	0	0	0
AT1G09350	DREB1Aox	-792	GTCGGTAC		11.5417		0	1	0	0	0	0	0	0	0	0	0
AT1G09350	DREB1Aox	-791	TCGGTACG		14.5789		0	0	0	0	0	0	0	0	0	0	0
AT1G09350	DREB1Aox	-790	CGGTACGT		11.5417		1	0	0	0	0	0	0	0	0	0	0
AT1G09350	DREB1Aox	-789	GGTACGTC		9.00813		1	0	0	0	0	0	0	0	0	0	0
AT1G09350	DREB1Aox	-771	AGTGCTAC		6.36782		0	0	0	0	0	0	0	0	0	0	0
AT1G09350	DREB1Aox	-770	GTGCTACT		8.58915		0	0	0	0	0	0	0	0	0	0	0
AT1G09350	DREB1Aox	-735	CAGAATAC		6.25989		0	0	0	0	0	0	0	0	0	0	0
AT1G09350	DREB1Aox	-730	TACCCAAC		3.87413		0	0	0	0	0	0	0	0	0	0	0
AT1G09350	DREB1Aox	-705	TCCAACTA		3.50633		0	0	0	0	0	0	0	0	0	0	0
AT1G09350	DREB1Aox	-689	CTCTATAA	AtTATA280	3.10654		0	0	0	0	0	0	0	0	0	0	0
AT1G09350	DREB1Aox	-595	AACATATC		3.00542		0	0	0	0	0	0	0	0	0	0	0
AT1G09350	DREB1Aox	-590	ATCAACGT		3.67496		1	0	0	0	0	0	0	0	0	0	0
AT1G09350	DREB1Aox	-588	CAACGTAA		3.84722		1	0	0	0	0	0	0	0	0	0	0
AT1G09350	DREB1Aox	-508	CAGTTAAC		3.84722		0	0	0	0	0	0	0	0	0	0	0
AT1G09350	DREB1Aox	-454	TTAGGACA		4.46055		0	0	0	0	0	0	0	0	0	0	0
AT1G09350	DREB1Aox	-439	AAAATATC		3.84493		0	0	0	0	0	0	0	0	0	0	0
AT1G09350	DREB1Aox	-411	CTACATAA		3.36632		0	0	0	0	0	0	0	0	0	0	0
AT1G09350	DREB1Aox	-396	GTCGGCCA		6.96855		0	1	0	0	0	0	0	0	0	0	0
AT1G09350	DREB1Aox	-369	TACTTAAC		3.5627		0	0	0	0	0	0	0	0	0	0	0
AT1G09350	DREB1Aox	-361	AATTAACG		3.28783		0	0	0	0	0	0	0	0	0	0	0
AT1G09350	DREB1Aox	-354	GAGCAGCA		4.26154		0	0	0	0	0	0	0	0	0	0	0
AT1G09350	DREB1Aox	-286	CCATTTAG		4.0438		0	0	0	0	0	0	0	0	0	0	0
AT1G09350	DREB1Aox	-285	CATTTAGG		3.62092		0	0	0	0	0	0	0	0	0	0	0
AT1G09350	DREB1Aox	-276	CACGTGGC	AtREG367	3.03562		1	0	0	1	0	0	0	0	0	0	0
AT1G09350	DREB1Aox	-275	ACGTGGCA	AtREG379	4.02421		1	0	0	0	0	0	0	0	0	0	0
AT1G09350	DREB1Aox	-274	CGTGGCAT	AtREG448	8.12998		0	0	0	0	0	0	0	0	0	0	0
AT1G09350	DREB1Aox	-273	GTGGCATT		5.62437		0	0	0	0	0	0	0	0	0	0	0
AT1G09350	DREB1Aox	-262	ACAGCCTT		5.08257		0	0	0	0	0	0	0	0	0	0	0
AT1G09350	DREB1Aox	-241	CGGAGATC		6.42319		0	0	0	0	0	0	0	0	0	0	0
AT1G09350	DREB1Aox	-226	CAATCACG		4.1037		0	0	0	0	0	0	0	0	0	0	0
AT1G09350	DREB1Aox	-223	TCACGAGA		3.56844		0	0	0	0	0	0	0	0	0	0	0
AT1G09350	DREB1Aox	-208	AGCGCTGG		23.0833		0	0	0	0	0	0	0	0	0	0	0
AT1G09350	DREB1Aox	-181	ACACATGG		4.04971		0	0	0	1	0	0	0	0	0	0	0
AT1G09350	DREB1Aox	-158	GGACCTGT		9.7193		0	0	0	0	0	0	0	0	0	0	0
AT1G09350	DREB1Aox	-142	ATCGCCAT		5.02494		0	0	0	0	0	0	0	0	0	0	0
AT1G09350	DREB1Aox	-109	TAATACGA		3.17024		0	0	0	0	0	0	0	0	0	0	0
AT1G09350	DREB1Aox	-101	ACTTACGA		5.84388		0	0	0	0	0	0	0	0	0	0	0
AT1G09350	DREB1Aox	-100	CTTACGAA		4.92444		0	0	0	0	0	0	0	0	0	0	0
AT1G09350	DREB1Aox	-74	TTAACCGT		4.68697		0	0	0	0	0	0	0	0	0	0	0
AT1G09350	DREB1Aox	-51	TAATCACG		4.12663		0	0	0	0	0	0	0	0	0	0	0
AT1G09500	ABA	-778	CATAGTGT		4.01665		0	0	0	0	0	0	0	0	0	0	0
AT1G09500	ABA	-714	CGTCAAGT		3.78428		0	0	0	0	0	0	0	0	0	0	0
AT1G09500	ABA	-590	CCTTATCC		3.34721		0	0	0	0	0	0	0	0	0	0	0
AT1G09500	ABA	-555	GACAGGCA		7.09919		0	0	0	0	0	0	0	0	0	0	0
AT1G09500	ABA	-534	AGTTGTCC		4.27942		0	0	0	0	0	0	0	0	0	0	0
AT1G09500	ABA	-294	CTAAGATA		3.05265		0	0	0	0	0	0	0	0	0	0	0
AT1G09500	ABA	-116	AATGGACG		4.59046		0	0	0	0	0	0	0	0	0	0	0
AT1G09500	ABA	-95	GTGTCGTC		6.56485		0	0	0	0	0	0	0	0	0	0	0
AT1G09500	ABA	-91	CGTCACAC		5.70589		0	0	0	0	0	0	0	0	0	0	0
AT1G09500	ABA	-88	CACACGTG	AtREG460	3.40698		1	0	0	1	0	0	0	0	0	0	0
AT1G09500	ABA	-87	ACACGTGA	AtREG628	3.26138		1	0	0	1	0	0	0	0	0	0	0
AT1G09500	ABA	-84	CGTGACTT		3.91366		0	0	0	0	0	0	0	0	0	0	0
AT1G09500	ABA	-62	TGCGTGTC		6.44927		0	0	0	0	0	0	0	0	0	0	0
AT1G09500	ABA	-61	GCGTGTCA		9.53954		0	0	0	0	0	0	0	0	0	0	0
AT1G09500	ABA	-60	CGTGTCAA		5.92109		0	0	0	0	0	0	0	0	0	0	0
AT1G09500	ABA	-43	GTATGCAA		3.42226		0	0	0	0	0	0	0	0	0	0	0
AT1G10050	H2O2	-913	CTTAGCGG		4.31481		0	0	0	0	0	0	0	0	0	0	0
AT1G10050	H2O2	-911	TAGCGGCG		4.01377		0	0	0	0	0	0	0	0	0	0	0
AT1G10050	H2O2	-809	CCTGCCGA		8.21868		0	0	0	0	0	0	0	0	0	0	0
AT1G10050	H2O2	-807	TGCCGATG		3.83538		0	0	0	0	0	0	0	0	0	0	0
AT1G10050	H2O2	-801	TGAGACCG		3.15237		0	0	0	0	0	0	0	0	0	0	0
AT1G10050	H2O2	-786	TGACGACT		3.22602		0	0	0	0	0	0	0	0	0	0	0
AT1G10050	H2O2	-774	GAGTCGGC		4.20957		0	1	0	0	0	0	0	0	0	0	0
AT1G10050	H2O2	-647	CTTCCTGC		3.28747		0	0	0	0	0	0	0	0	0	0	0
AT1G10050	H2O2	-559	GGAATCAC		3.30095		0	0	0	0	0	0	0	0	0	0	0
AT1G10050	H2O2	-556	ATCACGCT		3.10977		0	0	0	0	0	0	0	0	0	0	0
AT1G10050	H2O2	-482	AGGTCGCC		8.62962		0	0	0	0	0	0	0	0	0	0	0
AT1G10050	H2O2	-481	GGTCGCCA		6.21954		0	0	0	0	0	0	0	0	0	0	0
AT1G10050	H2O2	-480	GTCGCCAC		5.85059		0	0	0	0	0	0	0	0	0	0	0
AT1G10050	H2O2	-462	TTCGAAGG		3.22602		0	0	0	0	0	0	0	0	0	0	0
AT1G10050	H2O2	-371	AAGTCCCC		3.06831		0	0	0	0	0	0	0	0	0	0	0
AT1G10050	H2O2	-16	CCACAACG		4.48292		0	0	0	0	0	0	0	0	0	0	0
AT1G10370	ABA	-977	GCGTGTTT		5.30896		0	0	0	0	0	0	0	0	0	0	0
AT1G10370	ABA	-900	GATTATAC		3.63411		0	0	0	0	0	0	0	0	0	0	0
AT1G10370	ABA	-895	TACATCCA		4.4673		0	0	0	0	0	0	0	0	0	0	0
AT1G10370	ABA	-823	GTATATCT		3.25906		0	0	0	0	0	0	0	0	0	0	0
AT1G10370	ABA	-815	CAGGATTT		3.46892		0	0	0	0	0	0	0	0	0	0	0
AT1G10370	ABA	-648	GGCCGACA		9.53954		0	1	0	0	0	0	0	0	0	0	0
AT1G10370	ABA	-136	ATACACGT		3.64859		1	0	0	0	0	0	0	0	0	0	0
AT1G10370	ABA	-135	TACACGTG	AtREG453	4.54866		1	0	0	1	0	0	0	0	0	0	0
AT1G10370	ABA	-134	ACACGTGT		10.0087		1	0	0	1	0	0	0	0	0	0	0
AT1G10370	ABA	-133	CACGTGTC	AtREG366	8.79578		1	0	0	1	0	0	0	0	0	0	0
AT1G10370	ABA	-132	ACGTGTCA	AtREG389	6.29413		1	0	0	0	0	0	0	0	0	0	0
AT1G10370	ABA	-131	CGTGTCAA		5.92109		0	0	0	0	0	0	0	0	0	0	0
AT1G10370	ABA	-127	TCAACCTA		4.92363		0	0	0	0	0	0	0	0	0	0	0
AT1G10370	ABA	-126	CAACCTAT		4.59046		0	0	0	0	0	0	0	0	0	0	0
AT1G10370	ABA	-107	CTTCGCTA		6.27257		0	0	0	0	0	0	0	0	0	0	0
AT1G10370	ABA	-106	TTCGCTAT		4.12521		0	0	0	0	0	0	0	0	0	0	0
AT1G10370	ABA	-96	ATCACCGC		5.65306		0	0	0	0	0	0	0	0	0	0	0
AT1G10370	ABA	-95	TCACCGCC		7.86766		0	0	0	0	0	0	0	0	0	0	0
AT1G10370	ABA	-77	CCTACCCT		6.78367		0	0	0	0	0	0	1	0	0	0	0
AT1G10370	ABA	-16	AACGTGTC		3.81582		1	0	0	0	0	0	0	0	0	0	0
AT1G10370	ABA	-15	ACGTGTCA	AtREG389	6.29413		1	0	0	0	0	0	0	0	0	0	0
AT1G10370	ABA	-14	CGTGTCAA		5.92109		0	0	0	0	0	0	0	0	0	0	0
AT1G10585	CK	-983	CAGTGGCA		3.99947		0	0	0	0	0	0	0	0	0	0	0
AT1G10585	ABA	-981	GTGGCAAA		3.14059		0	0	0	0	0	0	0	0	0	0	0
AT1G10585	ABA	-966	CCAACATC		3.36195		0	0	0	0	0	0	0	0	0	0	0
AT1G10585	H2O2	-959	CTACCTGG		6.05587		0	0	0	0	0	0	0	0	0	0	0
AT1G10585	MJ	-957	ACCTGGAG		3.31773		0	0	0	0	0	0	0	0	0	0	0
AT1G10585	CK	-951	AGTACTCC		3.9415		0	0	0	0	0	0	0	0	0	0	0
AT1G10585	CK	-932	AAACTAGG		3.00928		0	0	0	0	0	0	0	0	0	0	0
AT1G10585	ABA	-931	AACTAGGC		5.38703		0	0	0	0	0	0	0	0	0	0	0
AT1G10585	CK	-891	GGTGAACG		5.33262		0	0	0	0	0	0	0	0	0	0	0
AT1G10585	CK	-889	TGAACGTT		3.35758		1	0	0	0	0	0	0	0	0	0	0
AT1G10585	MJ	-889	TGAACGTT		3.05354		1	0	0	0	0	0	0	0	0	0	0
AT1G10585	MJ	-883	TTTAGACG		4.3622		0	0	0	0	0	0	0	0	0	0	0
AT1G10585	MJ	-873	CGGTCCAT		3.33338		0	0	0	0	0	0	0	0	0	0	0
AT1G10585	ABA	-871	GTCCATGT		3.70468		0	0	0	0	0	0	0	0	0	0	0
AT1G10585	CK	-864	TAGATCCC		3.83047		0	0	0	0	0	0	0	0	0	0	0
AT1G10585	CK	-863	AGATCCCC		6.32474		0	0	0	0	0	0	0	0	0	0	0
AT1G10585	CK	-850	GGTGAACG		5.33262		0	0	0	0	0	0	0	0	0	0	0
AT1G10585	CK	-844	CGATGTCG	AtREG630	3.20901		0	0	0	0	0	0	0	0	0	0	0
AT1G10585	ABA	-843	GATGTCGG		5.87049		0	1	0	0	0	0	0	0	0	0	0
AT1G10585	ABA	-842	ATGTCGGC		10.9023		0	1	0	0	0	0	0	0	0	0	0
AT1G10585	CK	-839	TCGGCCAT		3.83047		0	0	0	0	0	0	0	0	0	0	0
AT1G10585	CK	-838	CGGCCATA		4.31688		0	0	0	0	0	0	0	0	0	0	0
AT1G10585	CK	-835	CCATACGG		7.55455		0	0	0	0	0	0	0	0	0	0	0
AT1G10585	MJ	-835	CCATACGG		4.90748		0	0	0	0	0	0	0	0	0	0	0
AT1G10585	H2O2	-833	ATACGGCC		4.49459		0	0	0	0	0	0	0	0	0	0	0
AT1G10585	ABA	-831	ACGGCCAA		5.58412		0	0	0	0	0	0	0	0	0	0	0
AT1G10585	MJ	-785	CCGAATGT		3.22684		0	0	0	0	0	0	0	0	0	0	0
AT1G10585	CK	-729	GGTTATGG		3.18086		0	0	0	0	0	0	0	0	0	0	0
AT1G10585	CK	-724	TGGCGCCT		6.04364		0	0	0	0	0	0	0	0	0	0	0
AT1G10585	CK	-723	GGCGCCTT		7.25236		0	0	0	0	0	0	0	0	0	0	0
AT1G10585	H2O2	-720	GCCTTATG		3.34481		0	0	0	0	0	0	0	0	0	0	0
AT1G10585	CK	-706	TCCTCGGA		3.62618		0	0	0	0	0	0	0	0	0	0	0
AT1G10585	CK	-705	CCTCGGAT		4.38651		0	0	0	0	0	0	0	0	0	0	0
AT1G10585	MJ	-704	CTCGGATA		3.05921		0	0	0	0	0	0	0	0	0	0	0
AT1G10585	ABA	-693	AATACGTG		4.51576		1	0	0	0	0	0	0	0	0	0	0
AT1G10585	CK	-692	ATACGTGC		6.59306		1	0	0	0	0	0	0	0	0	0	0
AT1G10585	CK	-691	TACGTGCA		4.05916		1	0	0	0	0	0	0	0	0	0	0
AT1G10585	CK	-648	AGTGGTCC		3.38895		0	0	0	0	0	0	0	0	0	0	0
AT1G10585	ABA	-647	GTGGTCCC		6.49501		0	0	0	0	0	0	0	0	0	0	0
AT1G10585	CK	-647	GTGGTCCC		5.78646		0	0	0	0	0	0	0	0	0	0	0
AT1G10585	CK	-642	CCCGATTC		3.9415		0	0	0	0	0	0	0	0	0	0	0
AT1G10585	ABA	-634	TATCAGTA		4.10671		0	0	0	0	0	0	0	0	0	0	0
AT1G10585	ABA	-633	ATCAGTAT		3.46892		0	0	0	0	0	0	0	0	0	0	0
AT1G10585	CK	-631	CAGTATAC		3.23766		0	0	0	0	0	0	0	0	0	0	0
AT1G10585	MJ	-550	CGTGGCTG		3.18323		0	0	0	0	0	0	0	0	0	0	0
AT1G10585	MJ	-549	GTGGCTGT		3.6055		0	0	0	0	0	0	0	0	0	0	0
AT1G10585	H2O2	-534	TTTACGCC		3.19615		0	0	0	0	0	0	0	0	0	0	0
AT1G10585	H2O2	-532	TACGCCAT		3.15237		0	0	0	0	0	0	0	0	0	0	0
AT1G10585	H2O2	-480	CACAGGAC		3.65275		0	0	0	0	0	0	0	0	0	0	0
AT1G10585	CK	-479	ACAGGACT		4.94479		0	0	0	0	0	0	0	0	0	0	0
AT1G10585	CK	-428	TGAACGTT		3.35758		1	0	0	0	0	0	0	0	0	0	0
AT1G10585	MJ	-428	TGAACGTT		3.05354		1	0	0	0	0	0	0	0	0	0	0
AT1G10585	MJ	-427	GAACGTTA		3.65208		1	0	0	0	0	0	0	0	0	0	0
AT1G10585	ABA	-426	AACGTTAG		4.39231		1	0	0	0	0	0	0	0	0	0	0
AT1G10585	ABA	-408	TCACACGG		8.14041		0	0	0	0	0	0	0	0	0	0	0
AT1G10585	ABA	-407	CACACGGT		6.10531		0	0	0	0	0	0	0	0	0	0	0
AT1G10585	CK	-380	CTATGTCT		3.02182		0	0	0	0	0	0	0	0	0	0	0
AT1G10585	CK	-371	TGAACGTT		3.35758		1	0	0	0	0	0	0	0	0	0	0
AT1G10585	MJ	-371	TGAACGTT		3.05354		1	0	0	0	0	0	0	0	0	0	0
AT1G10585	MJ	-370	GAACGTTA		3.65208		1	0	0	0	0	0	0	0	0	0	0
AT1G10585	ABA	-369	AACGTTAG		4.39231		1	0	0	0	0	0	0	0	0	0	0
AT1G10585	ABA	-354	ACATCGAA		3.56618		0	0	0	0	0	0	0	0	0	0	0
AT1G10585	CK	-338	GCGTCCTA		7.25236		0	0	0	0	0	0	0	0	0	0	0
AT1G10585	MJ	-324	TGTCAACC		3.14678		0	0	0	0	0	0	0	0	0	0	0
AT1G10585	CK	-323	GTCAACCC		6.29545		0	0	0	0	0	0	0	0	0	0	0
AT1G10585	CK	-321	CAACCCAC		3.1532		0	0	0	0	0	0	0	0	0	0	0
AT1G10585	CK	-247	TAAGAACG		3.10461		0	0	0	0	0	0	0	0	0	0	0
AT1G10585	CK	-245	AGAACGTG		3.00181		1	0	0	0	0	0	0	0	0	0	0
AT1G10585	CK	-206	GGTAGGAA		4.57851		0	0	0	0	0	0	1	0	0	0	0
AT1G10585	H2O2	-166	GCTCACGG		4.01377		0	0	0	0	0	0	0	0	0	0	0
AT1G10585	MJ	-166	GCTCACGG		4.10859		0	0	0	0	0	0	0	0	0	0	0
AT1G10585	CK	-159	GACGCAAT		3.66281		0	0	0	0	0	0	0	0	0	0	0
AT1G10585	ABA	-157	CGCAATCA		6.6362		0	0	0	0	0	0	0	0	0	0	0
AT1G10585	CK	-121	CCCTTTCA		3.16237		0	0	0	0	1	0	0	0	0	0	0
AT1G10585	MJ	-106	CACGTAGC		3.36513		1	0	0	0	0	0	0	0	0	0	0
AT1G10585	MJ	-105	ACGTAGCT		3.54758		1	0	0	0	0	0	0	0	0	0	0
AT1G10585	CK	-73	GACTCTGT		3.00181		0	0	0	0	0	0	0	0	0	0	0
AT1G10585	CK	-67	GTATCTCC		3.08349		0	0	0	0	0	0	0	0	0	0	0
AT1G10585	H2O2	-64	TCTCCCGG		4.66466		0	0	0	0	0	0	0	0	0	0	0
AT1G10585	CK	-62	TCCCGGCC		7.55455		0	0	0	0	0	0	0	0	0	0	0
AT1G10585	H2O2	-57	GCCCTCTC		3.65275		0	0	0	0	0	0	0	0	0	0	0
AT1G10760	DREB1Aox	-992	TTGACCGA		4.61667		0	0	0	0	0	0	0	1	0	0	0
AT1G10760	DREB1Aox	-943	TAATGCAC		4.29457		0	0	0	0	0	0	0	0	0	0	0
AT1G10760	DREB1Aox	-940	TGCACAAC		4.85965		0	0	0	0	0	0	0	0	0	0	0
AT1G10760	DREB1Aox	-939	GCACAACT		4.90265		0	0	0	0	0	0	0	0	0	0	0
AT1G10760	DREB1Aox	-914	CTATCACT		4.17798		0	0	0	0	0	0	0	0	0	0	0
AT1G10760	DREB1Aox	-891	TGGATATC		3.82729		0	0	0	0	0	0	0	0	0	0	0
AT1G10760	DREB1Aox	-890	GGATATCA		3.78803		0	0	0	0	0	0	0	0	0	0	0
AT1G10760	DREB1Aox	-843	ACTTTTCC		3.64774		0	0	0	0	1	0	0	0	0	0	0
AT1G10760	DREB1Aox	-839	TTCCCAGG		9.00813		0	0	0	0	0	0	0	0	0	0	0
AT1G10760	DREB1Aox	-819	AAAATATC		3.84493		0	0	0	0	0	0	0	0	0	0	0
AT1G10760	DREB1Aox	-818	AAATATCT		4.73842		0	0	0	0	0	0	0	0	0	0	0
AT1G10760	DREB1Aox	-767	TGCCATTT		3.25882		0	0	0	0	0	0	0	0	0	0	0
AT1G10760	DREB1Aox	-766	GCCATTTA		3.46792		0	0	0	0	0	0	0	0	0	0	0
AT1G10760	DREB1Aox	-660	TAGATCTT		3.12994		0	0	0	0	0	0	0	0	0	0	0
AT1G10760	DREB1Aox	-580	TATTGGAC		3.17024		0	0	0	0	0	0	0	0	0	0	0
AT1G10760	DREB1Aox	-578	TTGGACCA		4.15648		0	0	0	0	0	0	0	0	0	0	0
AT1G10760	DREB1Aox	-539	TCCTTTGC		3.25404		0	0	0	0	1	0	0	0	0	0	0
AT1G10760	DREB1Aox	-410	CTTGGGAT		3.79452		0	0	0	0	0	0	0	0	0	0	0
AT1G10760	DREB1Aox	-371	AAAATATC		3.84493		0	0	0	0	0	0	0	0	0	0	0
AT1G10760	DREB1Aox	-370	AAATATCT		4.73842		0	0	0	0	0	0	0	0	0	0	0
AT1G10760	DREB1Aox	-368	ATATCTTC		3.76871		0	0	0	0	0	0	0	0	0	0	0
AT1G10760	DREB1Aox	-318	ACATGTCG		5.05936		0	0	0	0	0	0	0	0	0	0	0
AT1G10760	DREB1Aox	-317	CATGTCGA		4.22901		0	0	0	0	0	0	0	0	0	0	0
AT1G10760	DREB1Aox	-316	ATGTCGAC		5.43137		0	0	0	0	0	0	0	0	0	0	0
AT1G10760	DREB1Aox	-289	GAGAACGA		3.38838		0	0	0	0	0	0	0	0	0	0	0
AT1G10760	DREB1Aox	-275	AAAATATC		3.84493		0	0	0	0	0	0	0	0	0	0	0
AT1G10760	DREB1Aox	-205	CAACGGTG		5.95699		0	0	0	0	0	0	0	0	0	0	0
AT1G10760	DREB1Aox	-175	AAAATATC		3.84493		0	0	0	0	0	0	0	0	0	0	0
AT1G10760	DREB1Aox	-152	AAAGGTGG		4.27469		0	0	0	0	1	0	0	0	0	0	0
AT1G10760	DREB1Aox	-133	ACCGTCCA		3.84722		0	0	0	0	0	0	0	0	0	0	0
AT1G10760	DREB1Aox	-126	ATCAACGT		3.67496		1	0	0	0	0	0	0	0	0	0	0
AT1G10760	DREB1Aox	-123	AACGTATC		3.92908		1	0	0	0	0	0	0	0	0	0	0
AT1G10760	DREB1Aox	-120	GTATCACT		4.26975		0	0	0	0	0	0	0	0	0	0	0
AT1G10760	DREB1Aox	-119	TATCACTG		4.47677		0	0	0	0	0	0	0	0	0	0	0
AT1G10760	DREB1Aox	-97	GTGCCGTT		6.36782		0	0	0	0	0	0	0	0	0	0	0
AT1G10760	DREB1Aox	-81	GTGCTCGA		7.69444		0	0	0	0	0	0	0	0	0	0	0
AT1G10760	DREB1Aox	-68	GATGTGCC		6.05464		0	0	0	0	0	0	0	0	0	0	0
AT1G10760	DREB1Aox	-61	CACGTGGT	AtREG544	5.1655		1	0	0	1	0	0	0	0	0	0	0
AT1G10760	DREB1Aox	-39	AAGTGTCG		6.08791		0	0	0	0	0	0	0	0	0	0	0
AT1G10760	DREB1Aox	-37	GTGTCGTT	AtREG527	3.92908		0	0	0	0	0	0	0	0	0	0	0
AT1G10760	DREB1Aox	-19	ATTACACG		3.86736		0	0	0	0	0	0	0	0	0	0	0
AT1G10760	DREB1Aox	-18	TTACACGT		4.42694		1	0	0	0	0	0	0	0	0	0	0
AT1G10760	DREB1Aox	-17	TACACGTG	AtREG453	5.50331		1	0	0	1	0	0	0	0	0	0	0
AT1G10760	DREB1Aox	-16	ACACGTGA	AtREG628	5.52422		1	0	0	1	0	0	0	0	0	0	0
AT1G10760	DREB1Aox	-13	CGTGAGTG		6.15556		0	0	0	0	0	0	0	0	0	0	0
AT1G11210	DREB1Aox	-994	TACTAGAT		3.29762		0	0	0	0	0	0	0	0	0	0	0
AT1G11210	DREB1Aox	-990	AGATCATT		3.26122		0	0	0	0	0	0	0	0	0	0	0
AT1G11210	DREB1Aox	-938	CGTTTTTG		3.55128		0	0	0	0	0	0	0	0	0	0	0
AT1G11210	DREB1Aox	-929	CGATACTC		6.925		0	0	0	0	0	0	0	0	0	0	0
AT1G11210	DREB1Aox	-921	ATACTATG		3.72312		0	0	0	0	0	0	0	0	0	0	0
AT1G11210	DREB1Aox	-869	TACTTAAC		3.5627		0	0	0	0	0	0	0	0	0	0	0
AT1G11210	DREB1Aox	-820	GTAACATC		4.85965		0	0	0	0	0	0	0	0	0	0	0
AT1G11210	DREB1Aox	-697	GATTGTCC		6.65465		0	0	0	0	0	0	0	0	0	0	0
AT1G11210	DREB1Aox	-624	TAGATATT		3.49747		0	0	0	0	0	0	0	0	0	0	0
AT1G11210	DREB1Aox	-623	AGATATTT		3.76302		0	0	0	0	0	0	0	0	0	0	0
AT1G11210	DREB1Aox	-614	ACAACTCT		3.06925		0	0	0	0	0	0	0	0	0	0	0
AT1G11210	DREB1Aox	-596	AGATATTT		3.76302		0	0	0	0	0	0	0	0	0	0	0
AT1G11210	DREB1Aox	-545	CGCTTTAC		5.95699		0	0	0	0	1	0	0	0	0	0	0
AT1G11210	DREB1Aox	-523	GTAATCTA		3.51746		0	0	0	0	0	0	0	0	0	0	0
AT1G11210	DREB1Aox	-496	ATACTCCG		6.47953		0	0	0	0	0	0	0	0	0	0	0
AT1G11210	DREB1Aox	-426	ACCCAATA		3.69333		0	0	0	0	0	0	0	0	0	0	0
AT1G11210	DREB1Aox	-376	GCATAACG		5.86243		0	0	0	0	0	0	0	0	0	0	0
AT1G11210	DREB1Aox	-332	TTATAACG		3.58576		0	0	0	0	0	0	0	0	0	0	0
AT1G11210	DREB1Aox	-331	TATAACGA		3.73064		0	0	0	0	0	0	0	0	0	0	0
AT1G11210	DREB1Aox	-288	ATTTGACG		3.32733		0	0	0	0	0	0	0	0	0	0	0
AT1G11210	DREB1Aox	-235	AGTGTGGA		3.95009		0	0	0	0	0	0	0	0	0	0	0
AT1G11210	DREB1Aox	-234	GTGTGGAC		6.53687		0	0	0	0	0	0	0	0	0	0	0
AT1G11210	DREB1Aox	-230	GGACACGT	AtREG472	4.69492		1	0	0	0	0	0	0	0	0	0	0
AT1G11210	DREB1Aox	-229	GACACGTG	AtREG366	3.98848		1	0	0	1	0	0	0	0	0	0	0
AT1G11210	DREB1Aox	-228	ACACGTGA	AtREG628	5.52422		1	0	0	1	0	0	0	0	0	0	0
AT1G11210	DREB1Aox	-227	CACGTGAA		3.53429		1	0	0	1	0	0	0	0	0	0	0
AT1G11210	DREB1Aox	-226	ACGTGAAG		4.17326		1	0	0	0	0	0	0	0	0	0	0
AT1G11210	DREB1Aox	-213	AGTACGTG		5.95699		1	0	0	0	0	0	0	0	0	0	0
AT1G11210	DREB1Aox	-211	TACGTGTC	AtREG557	4.50407		1	0	0	0	0	0	0	0	0	0	0
AT1G11210	DREB1Aox	-209	CGTGTCAA		3.18391		0	0	0	0	0	0	0	0	0	0	0
AT1G11210	DREB1Aox	-121	CTGCCCCA		12.0435		0	0	0	0	0	0	0	0	0	0	0
AT1G11210	DREB1Aox	-91	CTCTATTC		3.19493		0	0	0	0	0	0	0	0	0	0	0
AT1G11210	DREB1Aox	-33	TCTATATA	AtTATA263	3.05344		0	0	0	0	0	0	0	0	0	0	0
AT1G11210	DREB1Aox	-11	ATAATAGA		3.18391		0	0	0	0	0	0	0	0	0	0	0
AT1G13740	ABA	-888	ACGAACAC		4.0702		0	0	0	0	0	0	0	0	0	0	0
AT1G13740	ABA	-886	GAACACGT		4.46294		1	0	0	0	0	0	0	0	0	0	0
AT1G13740	ABA	-884	ACACGTAG		4.5562		1	0	0	0	0	0	0	0	0	0	0
AT1G13740	ABA	-763	TAACTGTC		4.01665		0	0	0	0	0	0	0	0	0	0	0
AT1G13740	ABA	-532	CTCCCTTC		4.33		0	0	0	0	0	0	0	0	0	0	0
AT1G13740	ABA	-479	ACCCACGT		4.67243		1	0	0	0	0	0	0	0	0	0	0
AT1G13740	ABA	-320	ATATACGT		3.21816		1	0	0	0	0	0	0	0	0	0	0
AT1G13740	ABA	-177	CTTGGGAG		4.08837		0	0	0	0	0	0	0	0	0	0	0
AT1G13740	ABA	-171	AGACACGT	AtREG470	7.54458		1	0	0	0	0	0	0	0	0	0	0
AT1G13740	ABA	-170	GACACGTG	AtREG366	9.56014		1	0	0	1	0	0	0	0	0	0	0
AT1G13740	ABA	-169	ACACGTGT		10.0087		1	0	0	1	0	0	0	0	0	0	0
AT1G13740	ABA	-168	CACGTGTC	AtREG366	8.79578		1	0	0	1	0	0	0	0	0	0	0
AT1G13740	ABA	-167	ACGTGTCG	AtREG478	11.6134		1	0	0	0	0	0	0	0	0	0	0
AT1G13740	ABA	-166	CGTGTCGT	AtREG428	8.21868		0	0	0	0	0	0	0	0	0	0	0
AT1G13740	ABA	-162	TCGTGACA		4.36093		0	0	0	0	0	0	0	0	0	0	0
AT1G13740	ABA	-133	CGACACGT	AtREG478	9.09731		1	0	0	0	0	0	0	0	0	0	0
AT1G13740	ABA	-130	CACGTTTC		3.99562		1	0	0	0	0	0	0	0	0	0	0
AT1G13740	ABA	-86	GGCCACGT		4.62523		1	0	0	0	0	0	0	0	0	0	0
AT1G13740	ABA	-85	GCCACGTG	AtREG367	5.55028		1	0	0	1	0	0	0	0	0	0	0
AT1G13740	ABA	-84	CCACGTGT	AtREG382	7.71935		1	0	0	1	0	0	0	0	0	0	0
AT1G13740	ABA	-83	CACGTGTC	AtREG366	8.79578		1	0	0	1	0	0	0	0	0	0	0
AT1G13740	ABA	-82	ACGTGTCG	AtREG478	11.6134		1	0	0	0	0	0	0	0	0	0	0
AT1G13740	ABA	-81	CGTGTCGT	AtREG428	8.21868		0	0	0	0	0	0	0	0	0	0	0
AT1G13740	ABA	-80	GTGTCGTT	AtREG527	3.2475		0	0	0	0	0	0	0	0	0	0	0
AT1G14120	MJ	-776	GTGGTACT		3.82401		0	0	0	0	0	0	0	0	0	0	0
AT1G14120	MJ	-773	GTACTTCT		3.27165		0	0	0	0	0	0	0	0	0	0	0
AT1G14120	MJ	-472	ACTTGGCC		3.59632		0	0	0	0	0	0	0	0	0	0	0
AT1G14120	MJ	-471	CTTGGCCA		3.19557		0	0	0	0	0	0	0	0	0	0	0
AT1G14120	MJ	-470	TTGGCCAG		3.22684		0	0	0	0	0	0	0	0	0	0	0
AT1G14120	MJ	-353	AGATGCAC		3.58459		0	0	0	0	0	0	0	0	0	0	0
AT1G14120	MJ	-352	GATGCACC		3.68061		0	0	0	0	0	0	0	0	0	0	0
AT1G14120	MJ	-327	ATCCGGCC		4.30901		0	0	0	0	0	0	0	0	0	0	0
AT1G14120	MJ	-321	CCCATGAC		3.50534		0	0	0	0	0	0	0	0	0	0	0
AT1G14120	MJ	-315	ACGCCACA		4.10859		0	0	0	0	0	0	0	0	0	0	0
AT1G14120	MJ	-314	CGCCACAT		4.15692		0	0	0	0	0	0	0	0	0	0	0
AT1G14120	MJ	-195	CCTATGCA		3.6055		0	0	0	0	0	0	0	0	0	0	0
AT1G14120	MJ	-106	GGAAAGCG		3.31773		0	0	0	0	1	0	0	0	0	0	0
AT1G14120	MJ	-105	GAAAGCGT		3.18323		0	0	0	0	1	0	0	0	0	0	0
AT1G14120	MJ	-24	ATCTCGCC		3.16612		0	0	0	0	0	0	0	0	0	0	0
AT1G14130	MJ	-973	ACGCGAGA		4.39476		0	0	1	0	0	0	0	0	0	0	0
AT1G14130	MJ	-890	GGACATCC		4.13262		0	0	0	0	0	0	0	0	0	0	0
AT1G14130	MJ	-395	CAAACGTG		4.30094		1	0	0	0	0	0	0	0	0	0	0
AT1G14200	H2O2	-992	CACTCTTA		3.11625		0	0	0	0	0	0	0	0	0	0	0
AT1G14200	H2O2	-899	CCGCGAAT		5.39351		0	0	1	0	0	0	0	0	0	0	0
AT1G14200	H2O2	-898	CGCGAATG		5.39351		0	0	1	0	0	0	0	0	0	0	0
AT1G14200	H2O2	-897	GCGAATGG		3.24117		0	0	0	0	0	0	0	0	0	0	0
AT1G14200	H2O2	-690	GCACTTCT		3.41767		0	0	0	0	0	0	0	0	0	0	0
AT1G14200	H2O2	-669	CTTCCTGC		3.28747		0	0	0	0	0	0	0	0	0	0	0
AT1G14200	H2O2	-631	CTCGAGTG		3.43467		0	0	0	0	0	0	0	0	0	0	0
AT1G14200	H2O2	-508	GTAAGACG		5.23007		0	0	0	0	0	0	0	0	0	0	0
AT1G14200	H2O2	-507	TAAGACGA		3.40643		0	0	0	0	0	0	0	0	0	0	0
AT1G14200	H2O2	-446	GAGTTCCG		4.49459		0	0	0	0	0	0	0	0	0	0	0
AT1G14200	H2O2	-377	TCATTCGT		3.04396		0	0	0	0	0	0	0	0	0	0	0
AT1G14730	ABA	-998	GTAATTAG		3.55879		0	0	0	0	0	0	0	0	0	0	0
AT1G14730	ABA	-955	CGATTACA		3.6779		0	0	0	0	0	0	0	0	0	0	0
AT1G14730	ABA	-937	GCGGATAC		6.78367		0	0	0	0	0	0	0	0	0	0	0
AT1G14730	ABA	-729	GTACGTGT		4.4892		1	0	0	0	0	0	0	0	0	0	0
AT1G14730	ABA	-727	ACGTGTTT		3.29762		1	0	0	0	0	0	0	0	0	0	0
AT1G14730	ABA	-503	TTACACGT		3.659		1	0	0	0	0	0	0	0	0	0	0
AT1G14730	ABA	-450	GTACGTAG		4.7206		1	0	0	0	0	0	0	0	0	0	0
AT1G14730	ABA	-278	GGCACATT		5.72372		0	0	0	0	0	0	0	0	0	0	0
AT1G14730	ABA	-277	GCACATTT		3.46892		0	0	0	0	0	0	0	0	0	0	0
AT1G14730	ABA	-264	TTGTGCAG		3.5496		0	0	0	0	0	0	0	0	0	0	0
AT1G14730	ABA	-217	AAACCACA		3.04251		0	0	0	0	0	0	0	0	0	0	0
AT1G14730	ABA	-112	ATATACGT		3.21816		1	0	0	0	0	0	0	0	0	0	0
AT1G14730	ABA	-103	CTTACGTG		7.50652		1	0	0	0	0	0	0	0	0	0	0
AT1G14730	ABA	-102	TTACGTGT		3.99911		1	0	0	0	0	0	0	0	0	0	0
AT1G14730	ABA	-100	ACGTGTGA	AtREG588	4.69639		1	0	0	0	0	0	0	0	0	0	0
AT1G16030	H2O2	-812	GTCCGACT		6.76833		0	1	0	0	0	0	0	0	0	0	0
AT1G16030	H2O2	-550	CACCGAGC		5.99279		0	0	0	0	0	0	0	0	0	0	0
AT1G16030	H2O2	-549	ACCGAGCA		4.03725		0	0	0	0	0	0	0	0	0	0	0
AT1G16030	H2O2	-433	CCACTAGC		3.38416		0	0	0	0	0	0	0	0	0	0	0
AT1G16030	H2O2	-403	TTAGTACC		3.02794		0	0	0	0	0	0	0	0	0	0	0
AT1G16030	H2O2	-397	CCCATAGG		7.37574		0	0	0	0	0	0	0	0	0	0	0
AT1G16030	H2O2	-396	CCATAGGA		3.83538		0	0	0	0	0	0	0	0	0	0	0
AT1G16030	H2O2	-337	GGACCACG		3.83538		0	0	0	0	0	0	0	0	0	0	0
AT1G16030	H2O2	-279	CCCCCAAG		4.01377		0	0	0	0	0	0	0	0	0	0	0
AT1G16030	H2O2	-278	CCCCAAGT		3.19615		0	0	0	0	0	0	0	0	0	0	0
AT1G16030	H2O2	-56	CAAGCGGT		4.95955		0	0	0	0	0	0	0	0	0	0	0
AT1G16030	H2O2	-55	AAGCGGTC		7.30549		0	0	0	0	0	0	0	0	0	0	0
AT1G16850	DREB1Aox	-997	AAGCTCTG		3.34238		0	0	0	0	0	0	0	0	0	0	0
AT1G16850	DREB1Aox	-996	AGCTCTGG		8.02899		0	0	0	0	0	0	0	0	0	0	0
AT1G16850	ABA	-968	TGGAACTA		3.89369		0	0	0	0	0	0	0	0	0	0	0
AT1G16850	DREB1Aox	-923	CGTAATTC		4.46774		0	0	0	0	0	0	0	0	0	0	0
AT1G16850	DREB1Aox	-903	ATAATAGA		3.18391		0	0	0	0	0	0	0	0	0	0	0
AT1G16850	DREB1Aox	-898	AGAGATAC		3.68106		0	0	0	0	0	0	0	0	0	0	0
AT1G16850	DREB1Aox	-865	TGCACAAC		4.85965		0	0	0	0	0	0	0	0	0	0	0
AT1G16850	ABA	-839	GTATGCAT		3.30374		0	0	0	0	0	0	0	0	0	0	0
AT1G16850	DREB1Aox	-834	CATTATGC		4.31969		0	0	0	0	0	0	0	0	0	0	0
AT1G16850	ABA	-808	AAGACACG		3.79683		0	0	0	0	0	0	0	0	0	0	0
AT1G16850	ABA	-807	AGACACGT	AtREG470	7.54458		1	0	0	0	0	0	0	0	0	0	0
AT1G16850	ABA	-806	GACACGTA	AtREG557	4.988		1	0	0	0	0	0	0	0	0	0	0
AT1G16850	DREB1Aox	-806	GACACGTA	AtREG557	4.82789		1	0	0	0	0	0	0	0	0	0	0
AT1G16850	DREB1Aox	-805	ACACGTAA		4.39683		1	0	0	0	0	0	0	0	0	0	0
AT1G16850	ABA	-786	GTTACTCA		3.5088		0	0	0	0	0	0	0	0	0	0	0
AT1G16850	DREB1Aox	-724	TAGATATT		3.49747		0	0	0	0	0	0	0	0	0	0	0
AT1G16850	DREB1Aox	-723	AGATATTT		3.76302		0	0	0	0	0	0	0	0	0	0	0
AT1G16850	ABA	-686	AAAGGACA		3.16337		0	0	0	0	1	0	0	0	0	0	0
AT1G16850	DREB1Aox	-684	AGGACAAT		4.93761		0	0	0	0	0	0	0	0	0	0	0
AT1G16850	DREB1Aox	-674	TGAGTCAG		4.0438		0	0	0	0	0	0	0	0	0	0	0
AT1G16850	DREB1Aox	-631	ACAAACGT		3.86332		1	0	0	0	0	0	0	0	0	0	0
AT1G16850	DREB1Aox	-629	AAACGTGG		6.73264		1	0	0	0	0	0	0	0	0	0	0
AT1G16850	DREB1Aox	-627	ACGTGGTT		4.95749		1	0	0	0	0	0	0	0	0	0	0
AT1G16850	DREB1Aox	-617	CTGTCTTC		3.06501		0	0	0	0	0	0	0	0	0	0	0
AT1G16850	DREB1Aox	-613	CTTCATGC		3.84722		0	0	0	0	0	0	0	0	0	0	0
AT1G16850	DREB1Aox	-563	TGTAATAG		3.27423		0	0	0	0	0	0	0	0	0	0	0
AT1G16850	DREB1Aox	-562	GTAATAGT		3.19493		0	0	0	0	0	0	0	0	0	0	0
AT1G16850	DREB1Aox	-521	CAAGTGAT		3.06755		0	0	0	1	0	0	0	0	0	0	0
AT1G16850	ABA	-469	ATATACGT		3.21816		1	0	0	0	0	0	0	0	0	0	0
AT1G16850	ABA	-468	TATACGTC		5.50028		1	0	0	0	0	0	0	0	0	0	0
AT1G16850	ABA	-467	ATACGTCT		4.57898		1	0	0	0	0	0	0	0	0	0	0
AT1G16850	ABA	-466	TACGTCTC		3.81582		1	0	0	0	0	0	0	0	0	0	0
AT1G16850	ABA	-465	ACGTCTCT		3.33259		1	0	0	0	0	0	0	0	0	0	0
AT1G16850	DREB1Aox	-297	TCTAAATG		3.53429		0	0	0	0	0	0	0	0	0	0	0
AT1G16850	DREB1Aox	-296	CTAAATGT		3.71456		0	0	0	0	0	0	0	0	0	0	0
AT1G16850	DREB1Aox	-291	TGTGGTCG		4.46774		0	0	0	0	0	0	0	0	0	0	0
AT1G16850	DREB1Aox	-290	GTGGTCGT		5.08257		0	0	0	0	0	0	0	0	0	0	0
AT1G16850	DREB1Aox	-289	TGGTCGTG		5.43137		0	0	0	0	0	0	0	0	0	0	0
AT1G16850	ABA	-286	TCGTGGCA		6.27257		0	0	0	0	0	0	0	0	0	0	0
AT1G16850	ABA	-285	CGTGGCAT	AtREG448	4.79977		0	0	0	0	0	0	0	0	0	0	0
AT1G16850	DREB1Aox	-285	CGTGGCAT	AtREG448	8.12998		0	0	0	0	0	0	0	0	0	0	0
AT1G16850	DREB1Aox	-284	GTGGCATA		5.05936		0	0	0	0	0	0	0	0	0	0	0
AT1G16850	DREB1Aox	-283	TGGCATAA		3.48428		0	0	0	0	0	0	0	0	0	0	0
AT1G16850	DREB1Aox	-248	TGCTCAAC		4.46774		0	0	0	0	0	0	0	0	0	0	0
AT1G16850	ABA	-247	GCTCAACT		4.39231		0	0	0	0	0	0	0	0	0	0	0
AT1G16850	DREB1Aox	-237	TAAGCCGG		8.58915		0	0	0	0	0	0	0	0	0	0	0
AT1G16850	ABA	-233	CCGGTCGG		8.63958		0	1	0	0	0	0	0	0	0	0	0
AT1G16850	ABA	-232	CGGTCGGT		7.89479		0	1	0	0	0	0	0	0	0	0	0
AT1G16850	DREB1Aox	-232	CGGTCGGT		9.55172		0	1	0	0	0	0	0	0	0	0	0
AT1G16850	ABA	-228	CGGTTCTG		3.84788		0	0	0	0	0	0	0	0	0	0	0
AT1G16850	ABA	-195	AAGTGTGA		3.16884		0	0	0	0	0	0	0	0	0	0	0
AT1G16850	ABA	-181	AACGTGTC		3.81582		1	0	0	0	0	0	0	0	0	0	0
AT1G16850	DREB1Aox	-170	GTGTTTCA		3.22093		0	0	0	0	0	0	0	0	0	0	0
AT1G16850	DREB1Aox	-150	CACCTCAT		5.27619		0	0	0	0	0	0	0	0	0	0	0
AT1G16850	DREB1Aox	-145	CATTCACG		6.31339		0	0	0	0	0	0	0	0	0	0	0
AT1G16850	DREB1Aox	-144	ATTCACGT		3.26844		1	0	0	0	0	0	0	0	0	0	0
AT1G16850	DREB1Aox	-143	TTCACGTC		3.79452		1	0	0	0	0	0	0	0	0	0	0
AT1G16850	DREB1Aox	-142	TCACGTCG		7.19481		1	0	0	0	0	0	0	0	0	0	0
AT1G16850	DREB1Aox	-141	CACGTCGG		12.0435		1	1	0	0	0	0	0	0	0	0	0
AT1G16850	DREB1Aox	-139	CGTCGGTC		7.24183		0	1	0	0	0	0	0	0	0	0	0
AT1G16850	ABA	-118	ACGGTTCA		4.71088		0	0	0	0	0	0	0	0	0	0	0
AT1G16850	DREB1Aox	-112	CACGCTCT		6.29545		0	0	0	0	0	0	0	0	0	0	0
AT1G16850	DREB1Aox	-111	ACGCTCTA		6.05464		0	0	0	0	0	0	0	0	0	0	0
AT1G16850	DREB1Aox	-108	CTCTAGAC		4.50407		0	0	0	0	0	0	0	0	0	0	0
AT1G16850	ABA	-105	TAGACACG		6.35969		0	0	0	0	0	0	0	0	0	0	0
AT1G16850	ABA	-104	AGACACGT	AtREG470	7.54458		1	0	0	0	0	0	0	0	0	0	0
AT1G16850	ABA	-103	GACACGTG	AtREG366	9.56014		1	0	0	1	0	0	0	0	0	0	0
AT1G16850	DREB1Aox	-103	GACACGTG	AtREG366	3.98848		1	0	0	1	0	0	0	0	0	0	0
AT1G16850	DREB1Aox	-85	ACCATGAC		3.82069		0	0	0	0	0	0	0	0	0	0	0
AT1G16850	DREB1Aox	-72	CTGCCGAC		15.8286		0	1	0	0	0	0	0	0	0	0	0
AT1G16850	DREB1Aox	-71	TGCCGACT		9.23333		0	1	0	0	0	0	0	0	0	0	0
AT1G16850	DREB1Aox	-70	GCCGACTC		6.59524		0	1	0	0	0	0	0	0	0	0	0
AT1G16850	DREB1Aox	-68	CGACTCGC		11.5417		0	0	0	0	0	0	0	0	0	0	0
AT1G16850	ABA	-60	TTCGCTTT		3.09391		0	0	0	0	1	0	0	0	0	0	0
AT1G16850	DREB1Aox	-41	CATGTGTG		3.01497		0	0	0	1	0	0	0	0	0	0	0
AT1G16850	DREB1Aox	-13	ATAAGCAT		3.01087		0	0	0	0	0	0	0	0	0	0	0
AT1G16850	DREB1Aox	-12	TAAGCATC		3.31241		0	0	0	0	0	0	0	0	0	0	0
AT1G16850	DREB1Aox	-9	GCATCTCT		4.06755		0	0	0	0	0	0	0	0	0	0	0
AT1G17020	ABA	-914	CGTCAACA		3.26487		0	0	0	0	0	0	0	0	0	0	0
AT1G17020	ABA	-753	TTCGCTTT		3.09391		0	0	0	0	1	0	0	0	0	0	0
AT1G17020	ABA	-729	CGTCACAC		5.70589		0	0	0	0	0	0	0	0	0	0	0
AT1G17020	ABA	-590	ATATACCG		4.96366		0	0	0	0	0	0	0	0	0	0	0
AT1G17020	ABA	-588	ATACCGAC		5.38703		0	1	0	0	0	0	0	0	0	0	0
AT1G17020	ABA	-586	ACCGACAC		3.78428		0	1	0	0	0	0	0	0	0	0	0
AT1G17020	ABA	-585	CCGACACA		4.97715		0	1	0	0	0	0	0	0	0	0	0
AT1G17020	ABA	-529	CGATATAT		3.59136		0	0	0	0	0	0	0	0	0	0	0
AT1G17020	ABA	-99	TCAACTAT		3.1725		0	0	0	0	0	0	0	0	0	0	0
AT1G17020	ABA	-24	CGTGTCCA		9.89286		0	0	0	0	0	0	0	0	0	0	0
AT1G17180	H2O2	-998	CCAGACAC		3.52229		0	0	0	0	0	0	0	0	0	0	0
AT1G17180	SA	-873	CTACACCG		4.14158		0	0	0	0	0	0	0	0	0	0	0
AT1G17180	SA	-828	GTCGTTAG		3.95463		0	0	0	0	0	0	0	0	0	0	0
AT1G17180	SA	-822	AGATGCAC		3.30126		0	0	0	0	0	0	0	0	0	0	0
AT1G17180	SA	-801	ATGGGGAC		3.45132		0	0	0	0	0	0	0	0	0	0	0
AT1G17180	SA	-776	GGATGCCA		5.84069		0	0	0	0	0	0	0	0	0	0	0
AT1G17180	SA	-648	GTCATCCT		3.13109		0	0	0	0	0	0	0	0	0	0	0
AT1G17180	SA	-566	ATGGCGTA		6.02611		0	0	0	0	0	0	0	0	0	0	0
AT1G17180	SA	-558	AGCAGTGG		3.30126		0	0	0	0	0	0	0	0	0	0	0
AT1G17180	SA	-537	ACTCTGTG		3.92736		0	0	0	0	0	0	0	0	0	0	0
AT1G17180	SA	-463	TACTACTC		3.00709		0	0	0	0	0	0	0	0	0	0	0
AT1G17180	H2O2	-462	ACTACTCG		4.56593		0	0	0	0	0	0	0	0	0	0	0
AT1G17180	SA	-462	ACTACTCG		7.23133		0	0	0	0	0	0	0	0	0	0	0
AT1G17180	SA	-461	CTACTCGT		6.82507		0	0	0	0	0	0	0	0	0	0	0
AT1G17180	SA	-446	CTCTAGGT		5.84069		0	0	0	0	0	0	0	0	0	0	0
AT1G17180	H2O2	-303	CCCCTTGA		3.90039		0	0	0	0	0	0	0	0	0	0	0
AT1G17180	SA	-303	CCCCTTGA		3.86079		0	0	0	0	0	0	0	0	0	0	0
AT1G17180	H2O2	-276	ATAACCCC		3.22602		0	0	0	0	0	0	0	0	0	0	0
AT1G17180	SA	-275	TAACCCCT		3.06784		0	0	0	0	0	0	0	0	0	0	0
AT1G17180	H2O2	-272	CCCCTTGA		3.90039		0	0	0	0	0	0	0	0	0	0	0
AT1G17180	SA	-272	CCCCTTGA		3.86079		0	0	0	0	0	0	0	0	0	0	0
AT1G17180	SA	-213	CTGACGAC		5.23648		0	0	0	0	0	0	0	0	0	0	0
AT1G17180	H2O2	-212	TGACGACT		3.22602		0	0	0	0	0	0	0	0	0	0	0
AT1G17180	SA	-211	GACGACTT		3.47766		0	0	0	0	0	0	0	0	0	0	0
AT1G17180	SA	-86	GCGGCAAG		6.1564		0	0	0	0	0	0	0	0	0	0	0
AT1G17190	CK	-958	TGCCATAC		4.24943		0	0	0	0	0	0	0	0	0	0	0
AT1G17190	CK	-884	TCATTCTA		3.14409		0	0	0	0	0	0	0	0	0	0	0
AT1G17190	CK	-757	CGAGTGAG		4.07436		0	0	0	0	0	0	0	0	0	0	0
AT1G17190	CK	-536	CGCAACAC		3.88519		0	0	0	0	0	0	0	0	0	0	0
AT1G17190	CK	-466	TACCGTTC		4.2661		0	0	0	0	0	0	0	0	0	0	0
AT1G17190	CK	-387	ACACCCCA		4.45842		0	0	0	0	0	0	0	0	0	0	0
AT1G17190	CK	-382	CCAGTACT		5.66591		0	0	0	0	0	0	0	0	0	0	0
AT1G17190	MJ	-368	TCATGCGT		3.59084		0	0	0	0	0	0	0	0	0	0	0
AT1G17190	CK	-336	GTAGACTA		3.56908		0	0	0	0	0	0	0	0	0	0	0
AT1G17190	MJ	-321	GTACGGTC		4.52998		0	0	0	0	0	0	0	0	0	0	0
AT1G17190	CK	-320	TACGGTCA		3.85764		0	0	0	0	0	0	0	0	0	0	0
AT1G17190	MJ	-320	TACGGTCA		3.13243		0	0	0	0	0	0	0	0	0	0	0
AT1G17190	MJ	-307	TATCACCC		3.6055		0	0	0	0	0	0	0	0	0	0	0
AT1G17190	MJ	-304	CACCCTCC		4.20641		0	0	0	0	0	0	0	0	0	0	0
AT1G17190	CK	-239	ATACAGTC		3.04721		0	0	0	0	0	0	0	0	0	0	0
AT1G17190	MJ	-236	CAGTCAGT		3.09946		0	0	0	0	0	0	0	0	0	0	0
AT1G17190	MJ	-235	AGTCAGTA		4.13262		0	0	0	0	0	0	0	0	0	0	0
AT1G17190	CK	-205	GATATTCG		4.04192		0	0	0	0	0	0	0	0	0	0	0
AT1G17190	MJ	-196	TGACAGGT		3.59084		0	0	0	0	0	0	0	0	0	0	0
AT1G17190	CK	-158	TAGAGGGA		3.33289		0	0	0	0	0	0	0	0	0	0	0
AT1G17190	MJ	-157	AGAGGGAT		3.4139		0	0	0	0	0	0	0	0	0	0	0
AT1G17190	CK	-120	CCTAAACG		3.19206		0	0	0	0	0	0	0	0	0	0	0
AT1G17190	MJ	-59	ACATGCGA		3.86162		0	0	0	0	0	0	0	0	0	0	0
AT1G17190	MJ	-50	GTGGTACT		3.82401		0	0	0	0	0	0	0	0	0	0	0
AT1G17190	MJ	-49	TGGTACTC		3.97904		0	0	0	0	0	0	0	0	0	0	0
AT1G17190	CK	-23	CGCAACCT		4.38651		0	0	0	0	0	0	0	0	0	0	0
AT1G17380	MJ	-990	ACGCGATT		3.18323		0	0	1	0	0	0	0	0	0	0	0
AT1G17380	MJ	-989	CGCGATTC		5.98879		0	0	1	0	0	0	0	0	0	0	0
AT1G17380	Drought	-966	TAGTGCGT		3.1785		0	0	0	0	0	0	0	0	0	0	0
AT1G17380	MJ	-953	AGATTGCG		3.05921		0	0	0	0	0	0	0	0	0	0	0
AT1G17380	Drought	-910	AACCACGT		3.27291		1	0	0	0	0	0	0	0	0	0	0
AT1G17380	Drought	-908	CCACGTGT	AtREG382	3.13465		1	0	0	1	0	0	0	0	0	0	0
AT1G17380	Drought	-907	CACGTGTT	AtREG590	3.12388		1	0	0	1	0	0	0	0	0	0	0
AT1G17380	MJ	-907	CACGTGTT	AtREG590	3.4403		1	0	0	1	0	0	0	0	0	0	0
AT1G17380	MJ	-906	ACGTGTTT		3.45341		1	0	0	0	0	0	0	0	0	0	0
AT1G17380	MJ	-783	ACCGCCGT		3.99253		0	0	0	0	0	0	0	0	0	0	0
AT1G17380	MJ	-780	GCCGTTAA		3.92598		0	0	0	0	0	0	0	0	0	0	0
AT1G17380	MJ	-709	TTACGATG		3.92598		0	0	0	0	0	0	0	0	0	0	0
AT1G17380	MJ	-612	ATACGCCG		4.01521		0	0	0	0	0	0	0	0	0	0	0
AT1G17380	Drought	-611	TACGCCGT		4.05102		0	0	0	0	0	0	0	0	0	0	0
AT1G17380	MJ	-553	TCGTTACG		3.09946		0	0	0	0	0	0	0	0	0	0	0
AT1G17380	Drought	-550	TTACGCGT		4.03126		0	0	1	0	0	0	0	0	0	0	0
AT1G17380	Drought	-549	TACGCGTA		4.95845		0	0	1	0	0	0	0	0	0	0	0
AT1G17380	Drought	-547	CGCGTAAG		4.23799		0	0	1	0	0	0	0	0	0	0	0
AT1G17380	MJ	-538	AAAACGTG		3.63517		1	0	0	0	0	0	0	0	0	0	0
AT1G17380	MJ	-537	AAACGTGC		6.54331		1	0	0	0	0	0	0	0	0	0	0
AT1G17380	Drought	-535	ACGTGCGG		3.99875		1	0	0	0	0	0	0	0	0	0	0
AT1G17380	MJ	-498	AGTAGTCC		4.39476		0	0	0	0	0	0	0	0	0	0	0
AT1G17380	MJ	-497	GTAGTCCA		3.71935		0	0	0	0	0	0	0	0	0	0	0
AT1G17380	MJ	-468	TGGTAGAC		3.39749		0	0	0	0	0	0	0	0	0	0	0
AT1G17380	Drought	-410	AGACAGGG		3.24082		0	0	0	0	0	0	0	0	0	0	0
AT1G17380	Drought	-404	GGCAATAA		3.32914		0	0	0	0	0	0	0	0	0	0	0
AT1G17380	MJ	-258	GCATGCGA		4.52998		0	0	0	0	0	0	0	0	0	0	0
AT1G17420	Drought	-983	CCTCGCCC		11.8058		0	0	0	0	0	0	0	0	0	0	0
AT1G17420	MJ	-981	TCGCCCCT		9.05996		0	0	0	0	0	0	0	0	0	0	0
AT1G17420	MJ	-979	GCCCCTAT		4.10859		0	0	0	0	0	0	0	0	0	0	0
AT1G17420	MJ	-967	CGCGTCGT		3.84064		0	0	1	0	0	0	0	0	0	0	0
AT1G17420	MJ	-957	CAGACTCG		3.68061		0	0	0	0	0	0	0	0	0	0	0
AT1G17420	MJ	-717	AGCTCCTA		3.38447		0	0	0	0	0	0	0	0	0	0	0
AT1G17420	MJ	-716	GCTCCTAC		4.90748		0	0	0	0	0	0	0	0	0	0	0
AT1G17420	MJ	-491	AGTCATAC		3.09946		0	0	0	0	0	0	0	0	0	0	0
AT1G17420	Drought	-358	TACGCCAC		3.54175		0	0	0	0	0	0	0	0	0	0	0
AT1G17420	Drought	-355	GCCACGTA	AtREG413	3.1598		1	0	0	0	0	0	0	0	0	0	0
AT1G17420	MJ	-282	ACGTGTTT		3.45341		1	0	0	0	0	0	0	0	0	0	0
AT1G17420	Drought	-199	GCTAGTTG		3.38076		0	0	0	0	0	0	0	0	0	0	0
AT1G17420	MJ	-199	GCTAGTTG		3.21217		0	0	0	0	0	0	0	0	0	0	0
AT1G17420	Drought	-103	GCGTAGAC		3.89815		0	0	0	0	0	0	0	0	0	0	0
AT1G17420	MJ	-76	AAAACGTG		3.63517		1	0	0	0	0	0	0	0	0	0	0
AT1G17420	MJ	-75	AAACGTGT		3.4641		1	0	0	0	0	0	0	0	0	0	0
AT1G17420	MJ	-73	ACGTGTGG		3.12689		1	0	0	0	0	0	0	0	0	0	0
AT1G17420	MJ	-72	CGTGTGGA		3.09946		0	0	0	0	0	0	0	0	0	0	0
AT1G17420	MJ	-69	GTGGACGG		3.62399		0	0	0	0	0	0	0	0	0	0	0
AT1G17420	Drought	-68	TGGACGGC		3.30564		0	0	0	0	0	0	0	0	0	0	0
AT1G17420	Drought	-67	GGACGGCA		9.03885		0	0	0	0	0	0	0	0	0	0	0
AT1G17420	Drought	-64	CGGCAAGG		4.49135		0	0	0	0	0	0	0	0	0	0	0
AT1G17420	Drought	-63	GGCAAGGG		4.8047		0	0	0	0	0	0	0	0	0	0	0
AT1G17870	ABA	-966	CCATTCCC		3.9474		0	0	0	0	0	0	0	0	0	0	0
AT1G17870	ABA	-938	CTTTAAGG		3.44933		0	0	0	0	1	0	0	0	0	0	0
AT1G17870	ABA	-868	TACATCAG		4.33		0	0	0	0	0	0	0	0	0	0	0
AT1G17870	ABA	-650	GATATCCT		4.04325		0	0	0	0	0	0	0	0	0	0	0
AT1G17870	ABA	-434	TGATGACG		4.37881		0	0	0	0	0	0	0	0	0	0	0
AT1G17870	ABA	-342	AGAGCGAG		3.88873		0	0	0	0	0	0	0	0	0	0	0
AT1G17870	ABA	-335	GACCACAT		4.68198		0	0	0	0	0	0	0	0	0	0	0
AT1G17870	ABA	-278	TTCGCTCG		9.25046		0	0	0	0	0	0	0	0	0	0	0
AT1G17870	ABA	-9	TGTCTATT		3.02993		0	0	0	0	0	0	0	0	0	0	0
AT1G18100	ABA	-987	GTGTGACT		3.86412		0	0	0	0	0	0	0	0	0	0	0
AT1G18100	ABA	-822	CGACCGAC		11.9244		0	1	0	0	0	0	0	0	0	0	0
AT1G18100	ABA	-821	GACCGACC		8.14041		0	1	0	0	0	0	0	0	0	0	0
AT1G18100	ABA	-820	ACCGACCA		6.25544		0	1	0	0	0	0	0	0	0	0	0
AT1G18100	ABA	-633	GCTAATCA		3.16665		0	0	0	0	0	0	0	0	0	0	0
AT1G18100	ABA	-623	CAACACGT		6.80046		1	0	0	0	0	0	0	0	0	0	0
AT1G18100	ABA	-622	AACACGTG	AtREG590	8.50446		1	0	0	1	0	0	0	0	0	0	0
AT1G18100	ABA	-621	ACACGTGA	AtREG628	3.26138		1	0	0	1	0	0	0	0	0	0	0
AT1G18100	ABA	-402	TCGTAATA		3.51688		0	0	0	0	0	0	0	0	0	0	0
AT1G18100	ABA	-273	TACAGCTG		5.03185		0	0	0	1	0	0	0	0	0	0	0
AT1G18100	ABA	-76	CGACAGAA		4.69639		0	0	0	0	0	0	0	0	0	0	0
AT1G18710	Drought	-971	GTCGCCCC		11.8058		0	0	0	0	0	0	0	0	0	0	0
AT1G18710	Drought	-755	TGTGCGGG		4.42719		0	0	0	0	0	0	0	0	0	0	0
AT1G18710	Drought	-295	GTACACCT		4.07385		0	0	0	0	0	0	0	0	0	0	0
AT1G18710	Drought	-120	GCTCGATA		3.03827		0	0	0	0	0	0	0	0	0	0	0
AT1G19180	Drought	-992	CACTAACG		3.11014		0	0	0	0	0	0	0	0	0	0	0
AT1G19180	Drought	-990	CTAACGCC		3.06077		0	0	0	0	0	0	0	0	0	0	0
AT1G19180	MJ	-989	TAACGCCG		3.87433		0	0	0	0	0	0	0	0	0	0	0
AT1G19180	MJ	-966	GGACGATA		3.09946		0	0	0	0	0	0	0	0	0	0	0
AT1G19180	MJ	-840	TAGGTGCC		5.52092		0	0	0	0	0	0	0	0	0	0	0
AT1G19180	MJ	-839	AGGTGCCA		3.22684		0	0	0	0	0	0	0	0	0	0	0
AT1G19180	MJ	-821	TCGTTACG		3.09946		0	0	0	0	0	0	0	0	0	0	0
AT1G19180	MJ	-752	CGGTCGAC		8.12273		0	0	0	0	0	0	0	0	0	0	0
AT1G19180	MJ	-711	TGTGCCTC		3.82401		0	0	0	0	0	0	0	0	0	0	0
AT1G19180	MJ	-710	GTGCCTCA		3.73903		0	0	0	0	0	0	0	0	0	0	0
AT1G19180	Drought	-609	CACGCGTT		3.30564		0	0	1	0	0	0	0	0	0	0	0
AT1G19180	Drought	-461	CTAACGCG		5.90292		0	0	1	0	0	0	0	0	0	0	0
AT1G19180	Drought	-458	ACGCGTTT	AtREG633	3.7564		0	0	1	0	0	0	0	0	0	0	0
AT1G19180	Drought	-457	CGCGTTTT	AtREG566	3.15642		0	0	1	0	0	0	0	0	0	0	0
AT1G19180	MJ	-392	TTTAGACG		4.3622		0	0	0	0	0	0	0	0	0	0	0
AT1G19180	MJ	-391	TTAGACGT		3.22053		1	0	0	0	0	0	0	0	0	0	0
AT1G19180	MJ	-387	ACGTGTTT		3.45341		1	0	0	0	0	0	0	0	0	0	0
AT1G19180	MJ	-355	TATCCGAT		3.90233		0	0	0	0	0	0	0	0	0	0	0
AT1G19180	Drought	-327	TCACGACG		3.79958		0	0	0	0	0	0	0	0	0	0	0
AT1G19180	MJ	-313	ATGCCTAC		3.01999		0	0	0	0	0	0	0	0	0	0	0
AT1G19180	MJ	-188	TAGGCTCG		5.69901		0	0	0	0	0	0	0	0	0	0	0
AT1G19180	Drought	-186	GGCTCGTG		3.30564		0	0	0	0	0	0	0	0	0	0	0
AT1G19180	MJ	-185	GCTCGTGA		3.13243		0	0	0	0	0	0	0	0	0	0	0
AT1G19180	MJ	-184	CTCGTGAA		3.06363		0	0	0	0	0	0	0	0	0	0	0
AT1G19180	MJ	-147	GGAAAGCG		3.31773		0	0	0	0	1	0	0	0	0	0	0
AT1G19180	MJ	-146	GAAAGCGT		3.18323		0	0	0	0	1	0	0	0	0	0	0
AT1G19180	MJ	-79	AAACACGT		3.95765		1	0	0	0	0	0	0	0	0	0	0
AT1G19180	MJ	-78	AACACGTG	AtREG590	3.62664		1	0	0	1	0	0	0	0	0	0	0
AT1G19180	Drought	-76	CACGTGTT	AtREG590	3.12388		1	0	0	1	0	0	0	0	0	0	0
AT1G19180	MJ	-76	CACGTGTT	AtREG590	3.4403		1	0	0	1	0	0	0	0	0	0	0
AT1G19180	MJ	-75	ACGTGTTT		3.45341		1	0	0	0	0	0	0	0	0	0	0
AT1G19670	MJ	-960	CCACACAG		3.20053		0	0	0	0	0	0	0	0	0	0	0
AT1G19670	MJ	-948	CAGACCCC		4.90748		0	0	0	0	0	0	0	0	0	0	0
AT1G19670	MJ	-886	GTGCTTCC		4.10859		0	0	0	0	0	0	0	0	0	0	0
AT1G19670	MJ	-753	ACGCAGAA		3.00458		0	0	0	0	0	0	0	0	0	0	0
AT1G19670	MJ	-692	GGGTTCAC		3.7272		0	0	0	0	0	0	0	0	0	0	0
AT1G19670	MJ	-530	GCAGGGAA		3.27165		0	0	0	0	0	0	0	0	0	0	0
AT1G19670	MJ	-242	TACTCCGA		3.7272		0	0	0	0	0	0	0	0	0	0	0
AT1G19670	MJ	-159	CGCAGCCC		6.92821		0	0	0	0	0	0	0	0	0	0	0
AT1G19670	MJ	-152	CATGCATT		3.28125		0	0	0	0	0	0	0	0	0	0	0
AT1G19670	MJ	-110	TAACTACG		3.30223		0	0	0	0	0	0	0	0	0	0	0
AT1G19960	SA	-1000	CACGCCTA		7.59289		0	0	0	0	0	0	0	0	0	0	0
AT1G19960	SA	-998	CGCCTACC		6.60252		0	0	0	0	0	0	1	0	0	0	0
AT1G19960	SA	-997	GCCTACCG		6.60252		0	0	0	0	0	0	1	0	0	0	0
AT1G19960	SA	-842	GTGATCCA		3.24087		0	0	0	0	0	0	0	0	0	0	0
AT1G19960	SA	-820	AACTGCGT		5.4235		0	0	0	0	0	0	0	0	0	0	0
AT1G19960	SA	-819	ACTGCGTC		10.2607		0	0	0	0	0	0	0	0	0	0	0
AT1G19960	SA	-817	TGCGTCCT		6.50819		0	0	0	0	0	0	0	0	0	0	0
AT1G19960	SA	-775	CAGTCGTA		4.53307		0	0	0	0	0	0	0	0	0	0	0
AT1G19960	SA	-451	ATGACGTC		3.91891		1	0	0	0	0	0	0	0	0	0	0
AT1G19960	SA	-450	TGACGTCA		4.38701		1	0	0	0	0	0	0	0	0	0	0
AT1G19960	SA	-429	TTGCTGAC		3.03716		0	0	0	0	0	0	0	0	0	0	0
AT1G19960	SA	-428	TGCTGACG		4.36373		0	0	0	0	0	0	0	0	0	0	0
AT1G19960	SA	-418	TGAAGGCC		3.99626		0	0	0	0	0	0	0	0	0	0	0
AT1G19960	SA	-311	TAGTGACT		3.65433		0	0	0	0	0	0	0	0	0	0	0
AT1G19960	SA	-304	TAGTGACT		3.65433		0	0	0	0	0	0	0	0	0	0	0
AT1G19960	SA	-213	TAGTACCA		3.12649		0	0	0	0	0	0	0	0	0	0	0
AT1G19960	SA	-154	GGTCGTTA		4.16049		0	0	0	0	0	0	0	0	0	0	0
AT1G19960	SA	-45	CGAGATCG		3.61566		0	0	0	0	0	0	0	0	0	0	0
AT1G20030	Drought	-826	TGGAACGT		3.52735		1	0	0	0	0	0	0	0	0	0	0
AT1G20030	ABA	-335	GAATCTCG		4.14763		0	0	0	0	0	0	0	0	0	0	0
AT1G20030	Drought	-232	AGCCGACC		6.74619		0	1	0	0	0	0	0	0	0	0	0
AT1G20030	Drought	-231	GCCGACCA		4.50768		0	1	0	0	0	0	0	0	0	0	0
AT1G20030	ABA	-230	CCGACCAA		4.988		0	1	0	0	0	0	0	0	0	0	0
AT1G20030	ABA	-142	CAACGGCT		3.02243		0	0	0	0	0	0	0	0	0	0	0
AT1G20030	Drought	-111	AACCACGT		3.27291		1	0	0	0	0	0	0	0	0	0	0
AT1G20030	ABA	-76	CTTGATTG		3.06286		0	0	0	0	0	0	0	0	0	0	0
AT1G20030	ABA	-52	CGTCAACA		3.26487		0	0	0	0	0	0	0	0	0	0	0
AT1G20030	ABA	-17	TTATACCT		3.26138		0	0	0	0	0	0	0	0	0	0	0
AT1G20440	DREB1Aox	-1000	ATGACCGA		11.3061		0	0	0	0	0	0	0	0	0	0	0
AT1G20440	DREB1Aox	-999	TGACCGAC		19.4386		0	1	0	0	0	0	0	0	0	0	0
AT1G20440	DREB1Aox	-998	GACCGACA		14.6271		0	1	0	0	0	0	0	0	0	0	0
AT1G20440	DREB1Aox	-997	ACCGACAT		12.7356		0	1	0	0	0	0	0	0	0	0	0
AT1G20440	DREB1Aox	-996	CCGACATC		13.5122		0	1	0	0	0	0	0	0	0	0	0
AT1G20440	DREB1Aox	-970	AAGCCGAC		5.48515		0	1	0	0	0	0	0	0	0	0	0
AT1G20440	DREB1Aox	-968	GCCGACCA		6.71515		0	1	0	0	0	0	0	0	0	0	0
AT1G20440	DREB1Aox	-963	CCATTCAG		5.27619		0	0	0	0	0	0	0	0	0	0	0
AT1G20440	DREB1Aox	-957	AGCTCCAT		4.57096		0	0	0	0	0	0	0	0	0	0	0
AT1G20440	DREB1Aox	-952	CATGTGTG		3.01497		0	0	0	1	0	0	0	0	0	0	0
AT1G20440	DREB1Aox	-941	CCGTTCCC		13.679		0	0	0	0	0	0	0	0	0	0	0
AT1G20440	DREB1Aox	-924	AATACGTG		4.37081		1	0	0	0	0	0	0	0	0	0	0
AT1G20440	DREB1Aox	-923	ATACGTGT		4.29457		1	0	0	0	0	0	0	0	0	0	0
AT1G20440	DREB1Aox	-922	TACGTGTC	AtREG557	4.50407		1	0	0	0	0	0	0	0	0	0	0
AT1G20440	DREB1Aox	-891	GCCTTCTA		6.7561		0	0	0	0	0	0	0	0	0	0	0
AT1G20440	DREB1Aox	-858	GTCCTAAC		4.94643		0	0	0	0	0	0	0	0	0	0	0
AT1G20440	DREB1Aox	-828	CCATTTAG		4.0438		0	0	0	0	0	0	0	0	0	0	0
AT1G20440	DREB1Aox	-823	TAGTACTG		5.7261		0	0	0	0	0	0	0	0	0	0	0
AT1G20440	DREB1Aox	-822	AGTACTGA		4.13433		0	0	0	0	0	0	0	0	0	0	0
AT1G20440	DREB1Aox	-751	GCCCCTTT		6.15556		0	0	0	0	1	0	0	0	0	0	0
AT1G20440	DREB1Aox	-750	CCCCTTTA		5.32692		0	0	0	0	1	0	0	0	0	0	0
AT1G20440	DREB1Aox	-749	CCCTTTAT		3.03978		0	0	0	0	1	0	0	0	0	0	0
AT1G20440	DREB1Aox	-696	GGAAACAT		3.04396		0	0	0	0	0	0	0	0	0	0	0
AT1G20440	DREB1Aox	-695	GAAACATC		4.14981		0	0	0	0	0	0	0	0	0	0	0
AT1G20440	DREB1Aox	-629	AGTGAAGT		3.0574		0	0	0	0	0	0	0	0	0	0	0
AT1G20440	DREB1Aox	-610	ACGATTTA		3.0574		0	0	0	0	0	0	0	0	0	0	0
AT1G20440	DREB1Aox	-462	CTACATAA		3.36632		0	0	0	0	0	0	0	0	0	0	0
AT1G20440	DREB1Aox	-379	ATAATAGA		3.18391		0	0	0	0	0	0	0	0	0	0	0
AT1G20440	DREB1Aox	-368	AAAGGATG		4.16541		0	0	0	0	1	0	0	0	0	0	0
AT1G20440	DREB1Aox	-367	AAGGATGT		5.08257		0	0	0	0	0	0	0	0	0	0	0
AT1G20440	DREB1Aox	-365	GGATGTAC		6.15556		0	0	0	0	0	0	0	0	0	0	0
AT1G20440	DREB1Aox	-351	CACGTAAC		6.00542		1	0	0	0	0	0	0	0	0	0	0
AT1G20440	DREB1Aox	-345	ACCATAGA		3.43566		0	0	0	0	0	0	0	0	0	0	0
AT1G20440	DREB1Aox	-342	ATAGACCA		4.15916		0	0	0	0	0	0	0	0	0	0	0
AT1G20440	DREB1Aox	-315	ACCATAGA		3.43566		0	0	0	0	0	0	0	0	0	0	0
AT1G20440	DREB1Aox	-312	ATAGACCA		4.15916		0	0	0	0	0	0	0	0	0	0	0
AT1G20440	DREB1Aox	-277	AGTACATG		3.45171		0	0	0	0	0	0	0	0	0	0	0
AT1G20440	DREB1Aox	-258	ATCTAATA		3.07312		0	0	0	0	0	0	0	0	0	0	0
AT1G20440	DREB1Aox	-234	TCTATATA	AtTATA263	3.05344		0	0	0	0	0	0	0	0	0	0	0
AT1G20440	DREB1Aox	-187	ATACTGAT		4.55967		0	0	0	0	0	0	0	0	0	0	0
AT1G20440	DREB1Aox	-167	ATCTACCG		5.71134		0	0	0	0	0	0	0	0	0	0	0
AT1G20440	DREB1Aox	-166	TCTACCGA		7.94265		0	0	0	0	0	0	0	0	0	0	0
AT1G20440	DREB1Aox	-165	CTACCGAC		11.7249		0	1	0	0	0	0	0	0	0	0	0
AT1G20440	DREB1Aox	-164	TACCGACT		7.80282		0	1	0	0	0	0	0	0	0	0	0
AT1G20440	DREB1Aox	-163	ACCGACTT		5.55388		0	1	0	0	0	0	0	0	0	0	0
AT1G20440	DREB1Aox	-162	CCGACTTC		9.35021		0	1	0	0	0	0	0	0	0	0	0
AT1G20440	DREB1Aox	-161	CGACTTCA		6.69082		0	0	0	0	0	0	0	0	0	0	0
AT1G20440	DREB1Aox	-142	GGGTCATT		4.46774		0	0	0	0	0	0	0	0	0	0	0
AT1G20440	DREB1Aox	-66	ACCTCCGC		8.02899		0	0	0	0	0	0	0	0	0	0	0
AT1G20440	DREB1Aox	-65	CCTCCGCG		19.4386		0	0	1	0	0	0	0	0	0	0	0
AT1G20440	DREB1Aox	-64	CTCCGCGT		7.69444		0	0	1	0	0	0	0	0	0	0	0
AT1G20440	DREB1Aox	-63	TCCGCGTT		6.96855		0	0	1	0	0	0	0	0	0	0	0
AT1G20440	DREB1Aox	-62	CCGCGTTG		9.47009		0	0	1	0	0	0	0	0	0	0	0
AT1G20440	DREB1Aox	-61	CGCGTTGG		15.3889		0	0	1	0	0	0	0	0	0	0	0
AT1G20440	DREB1Aox	-60	GCGTTGGC		9.47009		0	0	0	0	0	0	0	0	0	0	0
AT1G20440	DREB1Aox	-59	CGTTGGCC		7.38667		0	0	0	0	0	0	0	0	0	0	0
AT1G20440	DREB1Aox	-56	TGGCCTGG		7.24183		0	0	0	0	0	0	0	0	0	0	0
AT1G20440	DREB1Aox	-55	GGCCTGGA		7.53741		0	0	0	0	0	0	0	0	0	0	0
AT1G20440	DREB1Aox	-54	GCCTGGAC		11.914		0	0	0	0	0	0	0	0	0	0	0
AT1G20440	DREB1Aox	-53	CCTGGACC		6.83951		0	0	0	0	0	0	0	0	0	0	0
AT1G20440	DREB1Aox	-52	CTGGACCC		8.02899		0	0	0	0	0	0	0	0	0	0	0
AT1G20440	DREB1Aox	-51	TGGACCCT		7.10256		0	0	0	0	0	0	0	0	0	0	0
AT1G20440	DREB1Aox	-42	CTCTTGAC		3.34238		0	0	0	0	0	0	0	0	0	0	0
AT1G20440	DREB1Aox	-40	CTTGACAC		4.1037		0	0	0	0	0	0	0	0	0	0	0
AT1G20440	DREB1Aox	-8	CTCATCAC		3.45818		0	0	0	0	0	0	0	0	0	0	0
AT1G20450	ABA	-1000	ACGTGGCA	AtREG379	3.69571		1	0	0	0	0	0	0	0	0	0	0
AT1G20450	DREB1Aox	-1000	ACGTGGCA	AtREG379	4.02421		1	0	0	0	0	0	0	0	0	0	0
AT1G20450	ABA	-999	CGTGGCAT	AtREG448	4.79977		0	0	0	0	0	0	0	0	0	0	0
AT1G20450	DREB1Aox	-999	CGTGGCAT	AtREG448	8.12998		0	0	0	0	0	0	0	0	0	0	0
AT1G20450	DREB1Aox	-998	GTGGCATA		5.05936		0	0	0	0	0	0	0	0	0	0	0
AT1G20450	DREB1Aox	-997	TGGCATAA		3.48428		0	0	0	0	0	0	0	0	0	0	0
AT1G20450	ABA	-978	GGCCCACA	AtREG612	3.91366		0	0	0	0	0	1	0	0	0	0	0
AT1G20450	ABA	-971	ATGACCGA		6.2299		0	0	0	0	0	0	0	0	0	0	0
AT1G20450	DREB1Aox	-971	ATGACCGA		11.3061		0	0	0	0	0	0	0	0	0	0	0
AT1G20450	Drought	-971	ATGACCGA		3.3731		0	0	0	0	0	0	0	0	0	0	0
AT1G20450	ABA	-970	TGACCGAC		8.0333		0	1	0	0	0	0	0	0	0	0	0
AT1G20450	DREB1Aox	-970	TGACCGAC		19.4386		0	1	0	0	0	0	0	0	0	0	0
AT1G20450	Drought	-970	TGACCGAC		3.80583		0	1	0	0	0	0	0	0	0	0	0
AT1G20450	ABA	-969	GACCGACA		6.04486		0	1	0	0	0	0	0	0	0	0	0
AT1G20450	DREB1Aox	-969	GACCGACA		14.6271		0	1	0	0	0	0	0	0	0	0	0
AT1G20450	Drought	-969	GACCGACA		3.27291		0	1	0	0	0	0	0	0	0	0	0
AT1G20450	DREB1Aox	-968	ACCGACAT		12.7356		0	1	0	0	0	0	0	0	0	0	0
AT1G20450	DREB1Aox	-967	CCGACATC		13.5122		0	1	0	0	0	0	0	0	0	0	0
AT1G20450	ABA	-957	CGCTTAAA		3.9474		0	0	0	0	0	0	0	0	0	0	0
AT1G20450	Drought	-940	ACCGGCCA		3.49187		0	0	0	0	0	0	0	0	0	0	0
AT1G20450	ABA	-939	CCGGCCAT		6.49501		0	0	0	0	0	0	0	0	0	0	0
AT1G20450	DREB1Aox	-939	CCGGCCAT		7.85816		0	0	0	0	0	0	0	0	0	0	0
AT1G20450	Drought	-939	CCGGCCAT		3.51663		0	0	0	0	0	0	0	0	0	0	0
AT1G20450	ABA	-937	GGCCATTC		6.10531		0	0	0	0	0	0	0	0	0	0	0
AT1G20450	ABA	-936	GCCATTCA		3.88049		0	0	0	0	0	0	0	0	0	0	0
AT1G20450	DREB1Aox	-936	GCCATTCA		4.69492		0	0	0	0	0	0	0	0	0	0	0
AT1G20450	ABA	-935	CCATTCAG		8.72187		0	0	0	0	0	0	0	0	0	0	0
AT1G20450	DREB1Aox	-935	CCATTCAG		5.27619		0	0	0	0	0	0	0	0	0	0	0
AT1G20450	Drought	-935	CCATTCAG		3.14822		0	0	0	0	0	0	0	0	0	0	0
AT1G20450	DREB1Aox	-932	TTCAGTTC		3.09843		0	0	0	0	0	0	0	0	0	0	0
AT1G20450	DREB1Aox	-923	ATCTGTGG		3.84722		0	0	0	0	0	0	0	0	0	0	0
AT1G20450	DREB1Aox	-922	TCTGTGGG		10.1187		0	0	0	0	0	0	0	0	0	0	0
AT1G20450	Drought	-919	GTGGGCTC		3.6613		0	0	0	0	0	1	0	0	0	0	0
AT1G20450	DREB1Aox	-908	AAACGTTC		4.14981		1	0	0	0	0	0	0	0	0	0	0
AT1G20450	DREB1Aox	-901	CTCTTGAC		3.34238		0	0	0	0	0	0	0	0	0	0	0
AT1G20450	DREB1Aox	-899	CTTGACAC		4.1037		0	0	0	0	0	0	0	0	0	0	0
AT1G20450	ABA	-897	TGACACGT	AtREG389	5.48381		1	0	0	0	0	0	0	0	0	0	0
AT1G20450	DREB1Aox	-897	TGACACGT	AtREG389	3.31737		1	0	0	0	0	0	0	0	0	0	0
AT1G20450	ABA	-896	GACACGTG	AtREG366	9.56014		1	0	0	1	0	0	0	0	0	0	0
AT1G20450	DREB1Aox	-896	GACACGTG	AtREG366	3.98848		1	0	0	1	0	0	0	0	0	0	0
AT1G20450	ABA	-895	ACACGTGT		10.0087		1	0	0	1	0	0	0	0	0	0	0
AT1G20450	DREB1Aox	-895	ACACGTGT		4.23825		1	0	0	1	0	0	0	0	0	0	0
AT1G20450	ABA	-894	CACGTGTT	AtREG590	5.24511		1	0	0	1	0	0	0	0	0	0	0
AT1G20450	Drought	-894	CACGTGTT	AtREG590	3.12388		1	0	0	1	0	0	0	0	0	0	0
AT1G20450	ABA	-893	ACGTGTTT		3.29762		1	0	0	0	0	0	0	0	0	0	0
AT1G20450	DREB1Aox	-892	CGTGTTTA		4.15916		0	0	0	0	0	0	0	0	0	0	0
AT1G20450	ABA	-889	GTTTACCA		3.22463		0	0	0	0	0	0	0	0	0	0	0
AT1G20450	ABA	-862	CATAGTCT		3.06799		0	0	0	0	0	0	0	0	0	0	0
AT1G20450	ABA	-859	AGTCTTTC		3.29423		0	0	0	0	1	0	0	0	0	0	0
AT1G20450	DREB1Aox	-847	TACTGACA		5.90933		0	0	0	0	0	0	0	0	0	0	0
AT1G20450	ABA	-829	TTCCTATC		4.31166		0	0	0	0	0	0	0	0	0	0	0
AT1G20450	DREB1Aox	-828	TCCTATCA		4.91135		0	0	0	0	0	0	0	0	0	0	0
AT1G20450	DREB1Aox	-827	CCTATCAA		3.38838		0	0	0	0	0	0	0	0	0	0	0
AT1G20450	DREB1Aox	-809	TCACGTGG		6.11479		1	0	0	1	0	0	0	0	0	0	0
AT1G20450	ABA	-808	CACGTGGC	AtREG367	7.10892		1	0	0	1	0	0	0	0	0	0	0
AT1G20450	DREB1Aox	-808	CACGTGGC	AtREG367	3.03562		1	0	0	1	0	0	0	0	0	0	0
AT1G20450	ABA	-807	ACGTGGCA	AtREG379	3.69571		1	0	0	0	0	0	0	0	0	0	0
AT1G20450	DREB1Aox	-807	ACGTGGCA	AtREG379	4.02421		1	0	0	0	0	0	0	0	0	0	0
AT1G20450	ABA	-806	CGTGGCAT	AtREG448	4.79977		0	0	0	0	0	0	0	0	0	0	0
AT1G20450	DREB1Aox	-806	CGTGGCAT	AtREG448	8.12998		0	0	0	0	0	0	0	0	0	0	0
AT1G20450	Drought	-788	GCTAGTTG		3.38076		0	0	0	0	0	0	0	0	0	0	0
AT1G20450	ABA	-787	CTAGTTGA		3.2201		0	0	0	0	0	0	0	0	0	0	0
AT1G20450	ABA	-768	ACTTGGTC		3.56618		0	0	0	0	0	0	0	0	0	0	0
AT1G20450	DREB1Aox	-761	CATATCTA		3.02025		0	0	0	0	0	0	0	0	0	0	0
AT1G20450	DREB1Aox	-758	ATCTACTC		3.55128		0	0	0	0	0	0	0	0	0	0	0
AT1G20450	ABA	-704	TCCCCTTA		4.97715		0	0	0	0	0	0	0	0	0	0	0
AT1G20450	DREB1Aox	-703	CCCCTTAC		10.5524		0	0	0	0	0	0	0	0	0	0	0
AT1G20450	DREB1Aox	-702	CCCTTACT		6.59524		0	0	0	0	0	0	0	0	0	0	0
AT1G20450	DREB1Aox	-652	GGAAACAT		3.04396		0	0	0	0	0	0	0	0	0	0	0
AT1G20450	DREB1Aox	-651	GAAACATC		4.14981		0	0	0	0	0	0	0	0	0	0	0
AT1G20450	DREB1Aox	-646	ATCCCTTT		3.62092		0	0	0	0	1	0	0	0	0	0	0
AT1G20450	ABA	-645	TCCCTTTG		3.00754		0	0	0	0	1	0	0	0	0	0	0
AT1G20450	DREB1Aox	-631	CTCTACAG		5.08257		0	0	0	0	0	0	0	0	0	0	0
AT1G20450	ABA	-628	TACAGGCT		5.79618		0	0	0	0	0	0	0	0	0	0	0
AT1G20450	ABA	-618	CTATGTGC		6.6362		0	0	0	0	0	0	0	0	0	0	0
AT1G20450	DREB1Aox	-618	CTATGTGC		8.02899		0	0	0	0	0	0	0	0	0	0	0
AT1G20450	DREB1Aox	-605	AATCTGCT		3.22562		0	0	0	0	0	0	0	0	0	0	0
AT1G20450	DREB1Aox	-557	TAGTTGGA		3.36983		0	0	0	0	0	0	0	0	0	0	0
AT1G20450	ABA	-476	GTATGCAA		3.42226		0	0	0	0	0	0	0	0	0	0	0
AT1G20450	DREB1Aox	-471	CAAACTTA		3.46053		0	0	0	0	0	0	0	0	0	0	0
AT1G20450	ABA	-432	ACCACTAC		4.74014		0	0	0	0	0	0	0	0	0	0	0
AT1G20450	DREB1Aox	-377	CATATCTA		3.02025		0	0	0	0	0	0	0	0	0	0	0
AT1G20450	DREB1Aox	-373	TCTATATA	AtTATA263	3.05344		0	0	0	0	0	0	0	0	0	0	0
AT1G20450	ABA	-337	TTAGAAGG		3.28242		0	0	0	0	0	0	0	0	0	0	0
AT1G20450	ABA	-330	GAAGTACC		4.81998		0	0	0	0	0	0	0	0	0	0	0
AT1G20450	ABA	-306	ATACGTCT		4.57898		1	0	0	0	0	0	0	0	0	0	0
AT1G20450	ABA	-305	TACGTCTC		3.81582		1	0	0	0	0	0	0	0	0	0	0
AT1G20450	ABA	-283	TACATTAC		3.17159		0	0	0	0	0	0	0	0	0	0	0
AT1G20450	DREB1Aox	-279	TTACTATG		3.82069		0	0	0	0	0	0	0	0	0	0	0
AT1G20450	ABA	-278	TACTATGC		4.53364		0	0	0	0	0	0	0	0	0	0	0
AT1G20450	DREB1Aox	-270	AAATATCT		4.73842		0	0	0	0	0	0	0	0	0	0	0
AT1G20450	DREB1Aox	-266	ATCTAATA		3.07312		0	0	0	0	0	0	0	0	0	0	0
AT1G20450	DREB1Aox	-264	CTAATATA		3.61585		0	0	0	0	0	0	0	0	0	0	0
AT1G20450	DREB1Aox	-204	ATATGGGG		8.17109		0	0	0	0	0	0	0	0	0	0	0
AT1G20450	DREB1Aox	-197	GTGATTTC		3.12994		0	0	0	0	0	0	0	0	0	0	0
AT1G20450	ABA	-183	ATTCATCC		3.07727		0	0	0	0	0	0	0	0	0	0	0
AT1G20450	DREB1Aox	-178	TCCACCGA		5.55388		0	0	0	0	0	0	0	0	0	0	0
AT1G20450	ABA	-177	CCACCGAC		5.14492		0	1	0	0	0	0	0	0	0	0	0
AT1G20450	DREB1Aox	-177	CCACCGAC		6.22472		0	1	0	0	0	0	0	0	0	0	0
AT1G20450	Drought	-177	CCACCGAC		3.24992		0	1	0	0	0	0	0	0	0	0	0
AT1G20450	ABA	-176	CACCGACC		8.59902		0	1	0	0	0	0	0	0	0	0	0
AT1G20450	DREB1Aox	-176	CACCGACC		7.80282		0	1	0	0	0	0	0	0	0	0	0
AT1G20450	Drought	-176	CACCGACC		4.65582		0	1	0	0	0	0	0	0	0	0	0
AT1G20450	ABA	-175	ACCGACCG		9.39278		0	1	0	0	0	0	0	0	0	0	0
AT1G20450	DREB1Aox	-175	ACCGACCG		8.52308		0	1	0	0	0	0	0	0	0	0	0
AT1G20450	Drought	-175	ACCGACCG		3.81419		0	1	0	0	0	0	0	0	0	0	0
AT1G20450	ABA	-174	CCGACCGA		7.89479		0	1	0	0	0	0	0	0	0	0	0
AT1G20450	DREB1Aox	-174	CCGACCGA		9.55172		0	1	0	0	0	0	0	0	0	0	0
AT1G20450	ABA	-173	CGACCGAC		11.9244		0	1	0	0	0	0	0	0	0	0	0
AT1G20450	DREB1Aox	-173	CGACCGAC		17.3125		0	1	0	0	0	0	0	0	0	0	0
AT1G20450	ABA	-172	GACCGACC		8.14041		0	1	0	0	0	0	0	0	0	0	0
AT1G20450	ABA	-171	ACCGACCG		9.39278		0	1	0	0	0	0	0	0	0	0	0
AT1G20450	DREB1Aox	-171	ACCGACCG		8.52308		0	1	0	0	0	0	0	0	0	0	0
AT1G20450	Drought	-171	ACCGACCG		3.81419		0	1	0	0	0	0	0	0	0	0	0
AT1G20450	ABA	-170	CCGACCGA		7.89479		0	1	0	0	0	0	0	0	0	0	0
AT1G20450	DREB1Aox	-170	CCGACCGA		9.55172		0	1	0	0	0	0	0	0	0	0	0
AT1G20450	ABA	-169	CGACCGAC		11.9244		0	1	0	0	0	0	0	0	0	0	0
AT1G20450	DREB1Aox	-169	CGACCGAC		17.3125		0	1	0	0	0	0	0	0	0	0	0
AT1G20450	ABA	-168	GACCGACG		6.6362		0	1	0	0	0	0	0	0	0	0	0
AT1G20450	DREB1Aox	-168	GACCGACG		12.0435		0	1	0	0	0	0	0	0	0	0	0
AT1G20450	ABA	-167	ACCGACGT		7.53741		1	1	0	0	0	0	0	0	0	0	0
AT1G20450	DREB1Aox	-167	ACCGACGT		11.3992		1	1	0	0	0	0	0	0	0	0	0
AT1G20450	DREB1Aox	-165	CGACGTAA		7.58904		1	0	0	0	0	0	0	0	0	0	0
AT1G20450	DREB1Aox	-163	ACGTAAAA		3.23977		1	0	0	0	0	0	0	0	0	0	0
AT1G20450	ABA	-150	TGGGTTCA		3.87393		0	0	0	0	0	0	0	0	0	0	0
AT1G20450	Drought	-149	GGGTTCAC		3.6613		0	0	0	0	0	0	0	0	0	0	0
AT1G20450	DREB1Aox	-123	GTAAACGT		3.78803		1	0	0	0	0	0	0	0	0	0	0
AT1G20450	ABA	-122	TAAACGTC		3.33623		1	0	0	0	0	0	0	0	0	0	0
AT1G20450	ABA	-121	AAACGTCC		4.67243		1	0	0	0	0	0	0	0	0	0	0
AT1G20450	Drought	-121	AAACGTCC		3.3731		1	0	0	0	0	0	0	0	0	0	0
AT1G20450	DREB1Aox	-116	TCCTTTGC		3.25404		0	0	0	0	1	0	0	0	0	0	0
AT1G20450	DREB1Aox	-81	TAACAGCG		7.38667		0	0	0	0	0	0	0	0	0	0	0
AT1G20450	Drought	-81	TAACAGCG		3.30564		0	0	0	0	0	0	0	0	0	0	0
AT1G20450	ABA	-79	ACAGCGTG		6.10531		0	0	0	0	0	0	0	0	0	0	0
AT1G20450	Drought	-79	ACAGCGTG		3.30564		0	0	0	0	0	0	0	0	0	0	0
AT1G20450	ABA	-78	CAGCGTGT		6.10531		0	0	0	0	0	0	0	0	0	0	0
AT1G20450	ABA	-76	GCGTGTGA		4.7206		0	0	0	0	0	0	0	0	0	0	0
AT1G20450	ABA	-75	CGTGTGAC		9.42177		0	0	0	0	0	0	0	0	0	0	0
AT1G20450	DREB1Aox	-69	ACCTCCGC		8.02899		0	0	0	0	0	0	0	0	0	0	0
AT1G20450	DREB1Aox	-68	CCTCCGCG		19.4386		0	0	1	0	0	0	0	0	0	0	0
AT1G20450	ABA	-67	CTCCGCGT		6.35969		0	0	1	0	0	0	0	0	0	0	0
AT1G20450	DREB1Aox	-67	CTCCGCGT		7.69444		0	0	1	0	0	0	0	0	0	0	0
AT1G20450	Drought	-67	CTCCGCGT		3.44337		0	0	1	0	0	0	0	0	0	0	0
AT1G20450	DREB1Aox	-66	TCCGCGTT		6.96855		0	0	1	0	0	0	0	0	0	0	0
AT1G20450	Drought	-66	TCCGCGTT		4.67779		0	0	1	0	0	0	0	0	0	0	0
AT1G20450	DREB1Aox	-65	CCGCGTTG		9.47009		0	0	1	0	0	0	0	0	0	0	0
AT1G20450	DREB1Aox	-64	CGCGTTGG		15.3889		0	0	1	0	0	0	0	0	0	0	0
AT1G20450	DREB1Aox	-63	GCGTTGGC		9.47009		0	0	0	0	0	0	0	0	0	0	0
AT1G20450	ABA	-62	CGTTGGCC		6.10531		0	0	0	0	0	0	0	0	0	0	0
AT1G20450	DREB1Aox	-62	CGTTGGCC		7.38667		0	0	0	0	0	0	0	0	0	0	0
AT1G20450	Drought	-62	CGTTGGCC		3.30564		0	0	0	0	0	0	0	0	0	0	0
AT1G20450	DREB1Aox	-59	TGGCCTGG		7.24183		0	0	0	0	0	0	0	0	0	0	0
AT1G20450	DREB1Aox	-58	GGCCTGGA		7.53741		0	0	0	0	0	0	0	0	0	0	0
AT1G20450	DREB1Aox	-57	GCCTGGAC		11.914		0	0	0	0	0	0	0	0	0	0	0
AT1G20450	DREB1Aox	-56	CCTGGACC		6.83951		0	0	0	0	0	0	0	0	0	0	0
AT1G20450	Drought	-56	CCTGGACC		3.06077		0	0	0	0	0	0	0	0	0	0	0
AT1G20450	DREB1Aox	-55	CTGGACCC		8.02899		0	0	0	0	0	0	0	0	0	0	0
AT1G20450	DREB1Aox	-54	TGGACCCT		7.10256		0	0	0	0	0	0	0	0	0	0	0
AT1G20450	DREB1Aox	-44	ACTTCACA		3.04396		0	0	0	0	0	0	0	0	0	0	0
AT1G20450	ABA	-31	TAAAGTCC		4.01665		0	0	0	0	1	0	0	0	0	0	0
AT1G20450	DREB1Aox	-21	CTCATCAC		3.45818		0	0	0	0	0	0	0	0	0	0	0
AT1G20510	Drought	-973	TCGTCCTA		3.35031		0	0	0	0	0	0	0	0	0	0	0
AT1G20510	Drought	-954	ACACGTAT		3.01885		1	0	0	0	0	0	0	0	0	0	0
AT1G20510	Drought	-778	GGCAATAA		3.32914		0	0	0	0	0	0	0	0	0	0	0
AT1G20510	Drought	-87	TCGGCTGC		4.21637		0	0	0	0	0	0	0	0	0	0	0
AT1G21250	SA	-897	GTGTAACT		3.30126		0	0	0	0	0	0	0	0	0	0	0
AT1G21250	SA	-851	ACCTGCGT		8.13524		0	0	0	0	0	0	0	0	0	0	0
AT1G21250	SA	-850	CCTGCGTT		5.17697		0	0	0	0	0	0	0	0	0	0	0
AT1G21250	SA	-793	TAGACCTA		3.45132		0	0	0	0	0	0	0	0	0	0	0
AT1G21250	SA	-759	CTAATGTC		3.14499		0	0	0	0	0	0	0	0	0	0	0
AT1G21250	SA	-748	CGATCCGG		3.99626		0	0	0	0	0	0	0	0	0	0	0
AT1G21250	SA	-429	TCAGGAGT		3.13109		0	0	0	0	0	0	0	0	0	0	0
AT1G21250	SA	-292	GCCTTGTG		3.99626		0	0	0	0	0	0	0	0	0	0	0
AT1G21250	SA	-268	AGAGGACC		3.03716		0	0	0	0	0	0	0	0	0	0	0
AT1G21250	SA	-121	AGACCGAG		3.57313		0	0	0	0	0	0	0	0	0	0	0
AT1G21250	SA	-120	GACCGAGA		3.16371		0	0	0	0	0	0	0	0	0	0	0
AT1G21250	SA	-98	CACTAACG		4.89864		0	0	0	0	0	0	0	0	0	0	0
AT1G21250	SA	-65	AGACCGAG		3.57313		0	0	0	0	0	0	0	0	0	0	0
AT1G21250	SA	-64	GACCGAGA		3.16371		0	0	0	0	0	0	0	0	0	0	0
AT1G21250	SA	-57	ACCTATAG		3.42022		0	0	0	0	0	0	0	0	0	0	0
AT1G21250	SA	-41	TGTCACTG		3.89379		0	0	0	0	0	0	0	0	0	0	0
AT1G21250	SA	-40	GTCACTGT		5.12404		0	0	0	0	0	0	0	0	0	0	0
AT1G21250	SA	-29	ACCGAAGC		3.38968		0	0	0	0	0	0	0	0	0	0	0
AT1G21270	SA	-939	GTGATCCA		3.24087		0	0	0	0	0	0	0	0	0	0	0
AT1G21270	SA	-814	CCCGAATT		3.99626		0	0	0	0	0	0	0	0	0	0	0
AT1G21270	SA	-801	GGTCCGGC		6.32741		0	0	0	0	0	0	0	0	0	0	0
AT1G21270	SA	-799	TCCGGCTC		4.29786		0	0	0	0	0	0	0	0	0	0	0
AT1G21270	SA	-745	ATGGGGAC		3.45132		0	0	0	0	0	0	0	0	0	0	0
AT1G21270	SA	-740	GACTAGTC		3.38968		0	0	0	0	0	0	0	0	0	0	0
AT1G21270	SA	-734	TCAACGGA		3.72657		0	0	0	0	0	0	0	0	0	0	0
AT1G21270	SA	-731	ACGGAAGC		5.06193		0	0	0	0	0	0	0	0	0	0	0
AT1G21270	SA	-669	ATGCTACG		5.06193		0	0	0	0	0	0	0	0	0	0	0
AT1G21270	SA	-668	TGCTACGG		7.4077		0	0	0	0	0	0	0	0	0	0	0
AT1G21270	SA	-571	GCATAATG		3.74958		0	0	0	0	0	0	0	0	0	0	0
AT1G21270	SA	-526	CAAGTCGT		3.70385		0	0	0	0	0	0	0	0	0	0	0
AT1G21270	SA	-525	AAGTCGTA		3.30126		0	0	0	0	0	0	0	0	0	0	0
AT1G21270	SA	-524	AGTCGTAA		4.56715		0	0	0	0	0	0	0	0	0	0	0
AT1G21270	SA	-523	GTCGTAAT		3.70385		0	0	0	0	0	0	0	0	0	0	0
AT1G21270	SA	-475	TCAGGAGT		3.13109		0	0	0	0	0	0	0	0	0	0	0
AT1G21270	SA	-459	CTATATCG		4.41447		0	0	0	0	0	0	0	0	0	0	0
AT1G21270	SA	-386	GCCTTGTA		5.01417		0	0	0	0	0	0	0	0	0	0	0
AT1G21270	SA	-362	AGAGGACC		3.03716		0	0	0	0	0	0	0	0	0	0	0
AT1G21270	SA	-358	GACCGAGA		3.16371		0	0	0	0	0	0	0	0	0	0	0
AT1G21270	SA	-332	GGTCTTCA		3.16371		0	0	0	0	0	0	0	0	0	0	0
AT1G21270	SA	-265	TGTCACTG		3.89379		0	0	0	0	0	0	0	0	0	0	0
AT1G21270	SA	-264	GTCACTGT		5.12404		0	0	0	0	0	0	0	0	0	0	0
AT1G21270	SA	-236	CCCCACTA		5.29737		0	0	0	0	0	0	0	0	0	0	0
AT1G21270	SA	-233	CACTAACG		4.89864		0	0	0	0	0	0	0	0	0	0	0
AT1G21270	SA	-193	ACCTATAG		3.42022		0	0	0	0	0	0	0	0	0	0	0
AT1G21270	SA	-184	TGTCACTG		3.89379		0	0	0	0	0	0	0	0	0	0	0
AT1G21270	SA	-183	GTCACTGT		5.12404		0	0	0	0	0	0	0	0	0	0	0
AT1G21270	SA	-138	TCACGCCT		4.64871		0	0	0	0	0	0	0	0	0	0	0
AT1G21270	SA	-68	GCGGGCCT		6.90263		0	0	0	0	0	0	0	0	0	0	0
AT1G21270	SA	-66	GGGCCTGC		6.32741		0	0	0	0	0	0	0	0	0	0	0
AT1G21410	ABA	-926	TATCCTCC		3.5496		0	0	0	0	0	0	0	0	0	0	0
AT1G21410	ABA	-743	TTTCATGG		3.01816		0	0	0	0	0	0	0	0	0	0	0
AT1G21410	ABA	-726	CCCTTAAC		4.12521		0	0	0	0	0	0	0	0	0	0	0
AT1G21410	ABA	-684	GCTCGAGA		4.16271		0	0	0	0	0	0	0	0	0	0	0
AT1G21410	ABA	-667	GCTCCGTT		5.87049		0	0	0	0	0	0	0	0	0	0	0
AT1G21410	ABA	-664	CCGTTAAT		3.41079		0	0	0	0	0	0	0	0	0	0	0
AT1G21410	ABA	-424	CAGTTGTC		3.88049		0	0	0	1	0	0	0	0	0	0	0
AT1G21410	ABA	-423	AGTTGTCC		4.27942		0	0	0	0	0	0	0	0	0	0	0
AT1G21410	ABA	-419	GTCCACTT		3.66905		0	0	0	0	0	0	0	0	0	0	0
AT1G21410	ABA	-351	TAACACCC		4.62523		0	0	0	0	0	0	0	0	0	0	0
AT1G21410	ABA	-264	GAATAGTT		3.58082		0	0	0	0	0	0	0	0	0	0	0
AT1G21410	ABA	-152	TTAACGTA		4.79474		1	0	0	0	0	0	0	0	0	0	0
AT1G21410	ABA	-128	TTACACGT		3.659		1	0	0	0	0	0	0	0	0	0	0
AT1G21410	ABA	-127	TACACGTG	AtREG453	4.54866		1	0	0	1	0	0	0	0	0	0	0
AT1G21410	ABA	-126	ACACGTGT		10.0087		1	0	0	1	0	0	0	0	0	0	0
AT1G21410	ABA	-125	CACGTGTC	AtREG366	8.79578		1	0	0	1	0	0	0	0	0	0	0
AT1G21410	ABA	-124	ACGTGTCA	AtREG389	6.29413		1	0	0	0	0	0	0	0	0	0	0
AT1G21410	ABA	-102	CACGTTTC		3.99562		1	0	0	0	0	0	0	0	0	0	0
AT1G21790	ABA	-981	CTGTTTGG		3.34721		0	0	0	0	0	0	0	0	0	0	0
AT1G21790	ABA	-973	CCAACCGA		5.20339		0	0	0	0	0	0	0	0	0	1	0
AT1G21790	ABA	-938	AACCACTC		3.00458		0	0	0	0	0	0	0	0	0	0	0
AT1G21790	ABA	-923	CTTATCCC		3.91366		0	0	0	0	0	0	0	0	0	0	0
AT1G21790	ABA	-917	CCGGATGC		10.5264		0	0	0	0	0	0	0	0	0	0	0
AT1G21790	ABA	-915	GGATGCTA		5.79618		0	0	0	0	0	0	0	0	0	0	0
AT1G21790	ABA	-901	AGCATACT		4.62523		0	0	0	0	0	0	0	0	0	0	0
AT1G21790	ABA	-828	GCTCAACT		4.39231		0	0	0	0	0	0	0	0	0	0	0
AT1G21790	ABA	-802	CACCACGA		4.05219		0	0	0	0	0	0	0	0	0	0	0
AT1G21790	ABA	-766	CACATAGA		3.05265		0	0	0	0	0	0	0	0	0	0	0
AT1G21790	ABA	-764	CATAGACG		4.67243		0	0	0	0	0	0	0	0	0	0	0
AT1G21790	ABA	-752	GTCGAGAG		7.48199		0	0	0	0	0	0	0	0	0	0	0
AT1G21790	ABA	-751	TCGAGAGA		3.48211		0	0	0	0	0	0	0	0	0	0	0
AT1G21790	ABA	-718	CTCTACGG		6.78367		0	0	0	0	0	0	0	0	0	0	0
AT1G21790	ABA	-684	AACACAGG		4.16271		0	0	0	0	0	0	0	0	0	0	0
AT1G21790	ABA	-680	CAGGCTCG		7.82732		0	0	0	0	0	0	0	0	0	0	0
AT1G21790	ABA	-673	GCCCTCCT		7.82732		0	0	0	0	0	0	0	0	0	0	0
AT1G21790	ABA	-665	CGGCGCTG		10.9023		0	0	0	0	0	0	0	0	0	0	0
AT1G21790	ABA	-616	GAGAGCCT		4.62523		0	0	0	0	0	0	0	0	0	0	0
AT1G21790	ABA	-612	GCCTAATG		4.4892		0	0	0	0	0	0	0	0	0	0	0
AT1G21790	ABA	-596	AAACTCGA		3.56618		0	0	0	0	0	0	0	0	0	0	0
AT1G21790	ABA	-583	GTGCTCGA		6.35969		0	0	0	0	0	0	0	0	0	0	0
AT1G21790	ABA	-581	GCTCGAGA		4.16271		0	0	0	0	0	0	0	0	0	0	0
AT1G21790	ABA	-551	TCAGCTGG		5.32439		0	0	0	1	0	0	0	0	0	0	0
AT1G21790	ABA	-550	CAGCTGGA		5.00435		0	0	0	1	0	0	0	0	0	0	0
AT1G21790	ABA	-530	AGGGTGTT		4.2009		0	0	0	0	0	0	0	0	0	0	0
AT1G21790	ABA	-454	GCTGATCG		5.98559		0	0	0	0	0	0	0	0	0	0	0
AT1G21790	ABA	-434	GGAGATGT		3.20657		0	0	0	0	0	0	0	0	0	0	0
AT1G21790	ABA	-402	AACCGGTC	AtREG552	3.72275		0	0	0	0	0	0	0	0	0	1	0
AT1G21790	ABA	-389	TACACTTA		3.43546		0	0	0	0	0	0	0	0	0	0	0
AT1G21790	ABA	-284	TATCACTC		4.03434		0	0	0	0	0	0	0	0	0	0	0
AT1G21790	ABA	-278	TCTGTCTA		3.08349		0	0	0	0	0	0	0	0	0	0	0
AT1G21790	ABA	-260	TTGAGTGG		3.99562		0	0	0	0	0	0	0	0	0	0	0
AT1G21790	ABA	-247	CCTCTAGT		5.65306		0	0	0	0	0	0	0	0	0	0	0
AT1G21790	ABA	-235	TGTACCGA		5.65306		0	0	0	0	0	0	0	0	0	0	0
AT1G21790	ABA	-231	CCGAGCCT		9.53954		0	0	0	0	0	0	0	0	0	0	0
AT1G21790	ABA	-213	CCGAGCCT		9.53954		0	0	0	0	0	0	0	0	0	0	0
AT1G21790	ABA	-209	GCCTTTCA		7.26822		0	0	0	0	1	0	0	0	0	0	0
AT1G21790	ABA	-185	GCCTAATG		4.4892		0	0	0	0	0	0	0	0	0	0	0
AT1G21790	ABA	-178	GACTGTCG		8.47959		0	0	0	0	0	0	0	0	0	0	0
AT1G21790	ABA	-176	CTGTCGAC		7.4455		0	0	0	0	0	0	0	0	0	0	0
AT1G21790	ABA	-175	TGTCGACA		3.6779		0	0	0	0	0	0	0	0	0	0	0
AT1G21790	ABA	-170	ACATCGAA		3.56618		0	0	0	0	0	0	0	0	0	0	0
AT1G21790	ABA	-163	ATGTCGGC		10.9023		0	1	0	0	0	0	0	0	0	0	0
AT1G21790	ABA	-162	TGTCGGCA		4.2009		0	1	0	0	0	0	0	0	0	0	0
AT1G21790	ABA	-122	GTACGTTT		3.5088		1	0	0	0	0	0	0	0	0	0	0
AT1G21790	ABA	-98	GAGTCAGC		4.67243		0	0	0	0	0	0	0	0	0	0	0
AT1G21790	ABA	-72	CGACCGAC		11.9244		0	1	0	0	0	0	0	0	0	0	0
AT1G21790	ABA	-71	GACCGACA		6.04486		0	1	0	0	0	0	0	0	0	0	0
AT1G21790	ABA	-70	ACCGACAC		3.78428		0	1	0	0	0	0	0	0	0	0	0
AT1G21790	ABA	-69	CCGACACG		7.89479		0	1	0	0	0	0	0	0	0	0	0
AT1G21790	ABA	-68	CGACACGT	AtREG478	9.09731		1	0	0	0	0	0	0	0	0	0	0
AT1G21790	ABA	-67	GACACGTG	AtREG366	9.56014		1	0	0	1	0	0	0	0	0	0	0
AT1G21790	ABA	-66	ACACGTGT		10.0087		1	0	0	1	0	0	0	0	0	0	0
AT1G21790	ABA	-65	CACGTGTC	AtREG366	8.79578		1	0	0	1	0	0	0	0	0	0	0
AT1G21790	ABA	-64	ACGTGTCC	AtREG472	14.0459		1	0	0	0	0	0	0	0	0	0	0
AT1G21790	ABA	-63	CGTGTCCG		7.26822		0	0	0	0	0	0	0	0	0	0	0
AT1G21790	ABA	-60	GTCCGTTG		6.35969		0	0	0	0	0	0	0	0	0	0	0
AT1G21790	ABA	-31	ACGTGAAG		4.31166		1	0	0	0	0	0	0	0	0	0	0
AT1G21790	ABA	-30	CGTGAAGG		4.40286		0	0	0	0	0	0	0	0	0	0	0
AT1G22190	Drought	-778	ACGTGTGT		3.32463		1	0	0	0	0	0	0	0	0	0	0
AT1G22190	Drought	-357	AAACGTCC		3.3731		1	0	0	0	0	0	0	0	0	0	0
AT1G22190	Drought	-356	AACGTCCC		3.44337		1	0	0	0	0	0	0	0	0	0	0
AT1G22190	Drought	-344	AGCCGGTG		3.70034		0	0	0	0	0	0	0	0	0	0	0
AT1G22370	ABA	-919	GCTGATCG		5.98559		0	0	0	0	0	0	0	0	0	0	0
AT1G22370	ABA	-907	ATGCTGAC		5.61149		0	0	0	0	0	0	0	0	0	0	0
AT1G22370	ABA	-861	CGGTCGGA		6.6362		0	1	0	0	0	0	0	0	0	0	0
AT1G22370	ABA	-814	AGTCTTTC		3.29423		0	0	0	0	1	0	0	0	0	0	0
AT1G22370	ABA	-709	GGAGATGT		3.20657		0	0	0	0	0	0	0	0	0	0	0
AT1G22370	ABA	-704	TGTCAAGA		3.11495		0	0	0	0	0	0	0	0	0	0	0
AT1G22370	ABA	-668	GCTCATGG		5.20339		0	0	0	0	0	0	0	0	0	0	0
AT1G22370	ABA	-522	CTAACACG		7.63163		0	0	0	0	0	0	0	0	0	0	0
AT1G22370	ABA	-521	TAACACGT		3.15357		1	0	0	0	0	0	0	0	0	0	0
AT1G22370	ABA	-205	ACTATCTA		3.09391		0	0	0	0	0	0	0	0	0	0	0
AT1G22370	ABA	-155	GCCTTATA		3.98172		0	0	0	0	0	0	0	0	0	0	0
AT1G22370	ABA	-135	TGGCCTTT		4.0379		0	0	0	0	1	0	0	0	0	0	0
AT1G22370	ABA	-114	CGTCAAGT		3.78428		0	0	0	0	0	0	0	0	0	0	0
AT1G22370	ABA	-34	ACGGGAAA		4.36093		0	0	0	0	0	0	0	0	0	0	0
AT1G22370	ABA	-32	GGGAAACC		6.85989		0	0	0	0	0	0	0	0	0	0	0
AT1G22370	ABA	-20	CACGTGGC	AtREG367	7.10892		1	0	0	1	0	0	0	0	0	0	0
AT1G22370	ABA	-19	ACGTGGCA	AtREG379	3.69571		1	0	0	0	0	0	0	0	0	0	0
AT1G22370	ABA	-18	CGTGGCAA	AtREG452	4.21637		0	0	0	0	0	0	0	0	0	0	0
AT1G22370	ABA	-17	GTGGCAAA		3.14059		0	0	0	0	0	0	0	0	0	0	0
AT1G22400	H2O2	-820	CACGGAAC		3.88721		0	0	0	0	0	0	0	0	0	0	0
AT1G22400	H2O2	-552	TCGATAGT		3.08201		0	0	0	0	0	0	0	0	0	0	0
AT1G22400	H2O2	-499	CCTTGGAC		3.46571		0	0	0	0	0	0	0	0	0	0	0
AT1G22400	H2O2	-455	TAAAGGCG		3.15237		0	0	0	0	1	0	0	0	0	0	0
AT1G22400	H2O2	-317	GCCACGGA		5.3517		0	0	0	0	0	0	0	0	0	0	0
AT1G22400	H2O2	-313	CGGAAACC		3.02794		0	0	0	0	0	0	0	0	0	0	0
AT1G22400	H2O2	-235	CAGTACGC		7.19135		0	0	0	0	0	0	0	0	0	0	0
AT1G22400	H2O2	-114	GGACAACC		3.83538		0	0	0	0	0	0	0	0	0	0	0
AT1G22640	ABA	-986	AATTGGAC		3.33017		0	0	0	0	0	0	0	0	0	0	0
AT1G22640	ABA	-985	ATTGGACC		3.20657		0	0	0	0	0	0	0	0	0	0	0
AT1G22640	ABA	-984	TTGGACCG		3.88873		0	0	0	0	0	0	0	0	0	0	0
AT1G22640	ABA	-976	TCGTTACA		3.5496		0	0	0	0	0	0	0	0	0	0	0
AT1G22640	ABA	-964	GAAATCCG		5.33681		0	0	0	0	0	0	0	0	0	0	0
AT1G22640	ABA	-894	CCCAAACC		3.44933		0	0	0	0	0	0	0	0	0	0	0
AT1G22640	ABA	-796	AAAGGACA		3.16337		0	0	0	0	1	0	0	0	0	0	0
AT1G22640	ABA	-795	AAGGACAC		3.6779		0	0	0	0	0	0	0	0	0	0	0
AT1G22640	ABA	-794	AGGACACG		7.63163		0	0	0	0	0	0	0	0	0	0	0
AT1G22640	ABA	-793	GGACACGT	AtREG472	9.05448		1	0	0	0	0	0	0	0	0	0	0
AT1G22640	ABA	-792	GACACGTG	AtREG366	9.56014		1	0	0	1	0	0	0	0	0	0	0
AT1G22640	ABA	-791	ACACGTGG	AtREG382	6.89865		1	0	0	1	0	0	0	0	0	0	0
AT1G22640	ABA	-790	CACGTGGA	AtREG408	4.94134		1	0	0	1	0	0	0	0	0	0	0
AT1G22640	ABA	-789	ACGTGGAG		4.2398		1	0	0	0	0	0	0	0	0	0	0
AT1G22640	ABA	-786	TGGAGGTA		3.79212		0	0	0	0	0	0	0	0	0	0	0
AT1G22640	ABA	-785	GGAGGTAC		7.82732		0	0	0	0	0	0	0	0	0	0	0
AT1G22640	ABA	-782	GGTACGTG		7.92897		1	0	0	0	0	0	0	0	0	0	0
AT1G22640	ABA	-779	ACGTGAAG		4.31166		1	0	0	0	0	0	0	0	0	0	0
AT1G22640	ABA	-778	CGTGAAGG		4.40286		0	0	0	0	0	0	0	0	0	0	0
AT1G22640	ABA	-764	CGTGTGGA		4.81998		0	0	0	0	0	0	0	0	0	0	0
AT1G22640	ABA	-763	GTGTGGAG		6.41314		0	0	0	0	0	0	0	0	0	0	0
AT1G22640	ABA	-705	TCCCAATC		3.50075		0	0	0	0	0	0	0	0	0	0	0
AT1G22640	ABA	-679	CAGATCTA		3.53316		0	0	0	0	0	0	0	0	0	0	0
AT1G22640	ABA	-608	ATGCAGTA		4.12521		0	0	0	0	0	0	0	0	0	0	0
AT1G22640	ABA	-514	TCGTTACA		3.5496		0	0	0	0	0	0	0	0	0	0	0
AT1G22640	ABA	-463	ACTAACTG		3.84788		0	0	0	0	0	0	0	0	0	0	0
AT1G22640	ABA	-462	CTAACTGA		3.76871		0	0	0	0	0	0	0	0	0	0	0
AT1G22640	ABA	-441	AAACCGTT		3.60956		0	0	0	0	0	0	0	0	0	0	0
AT1G22640	ABA	-440	AACCGTTA		3.51688		0	0	0	0	0	0	0	0	0	0	0
AT1G22640	ABA	-439	ACCGTTAT		3.88049		0	0	0	0	0	0	0	0	0	0	0
AT1G22640	ABA	-388	TACGCGTG		9.9543		0	0	1	0	0	0	0	0	0	0	0
AT1G22640	ABA	-369	TTATATGC		4.74014		0	0	0	0	0	0	0	0	0	0	0
AT1G22640	ABA	-342	AGTACATG		4.27942		0	0	0	0	0	0	0	0	0	0	0
AT1G22640	ABA	-191	CACCCACG		6.35969		0	0	0	0	0	0	0	0	0	0	0
AT1G22640	ABA	-190	ACCCACGT		4.67243		1	0	0	0	0	0	0	0	0	0	0
AT1G22640	ABA	-189	CCCACGTT		5.72372		1	0	0	0	0	0	0	0	0	0	0
AT1G22640	ABA	-109	ACGAACAC		4.0702		0	0	0	0	0	0	0	0	0	0	0
AT1G23710	Drought	-926	CCCACCTT		3.1785		0	0	0	0	0	0	0	0	0	0	0
AT1G23710	Drought	-498	TTCCACGC		3.06077		0	0	0	0	0	0	0	0	0	0	0
AT1G23710	Drought	-495	CACGCGTA		3.70034		0	0	1	0	0	0	0	0	0	0	0
AT1G23710	Drought	-493	CGCGTAAG		4.23799		0	0	1	0	0	0	0	0	0	0	0
AT1G23710	Drought	-422	TCGCGCGT		5.16506		0	0	1	0	0	0	0	0	0	0	0
AT1G23710	Drought	-421	CGCGCGTG		3.51663		0	0	1	0	0	0	0	0	0	0	0
AT1G23710	Drought	-226	GACACGTA	AtREG557	3.24082		1	0	0	0	0	0	0	0	0	0	0
AT1G23710	Drought	-198	GCCCACCC		3.87379		0	0	0	0	0	1	0	0	0	0	0
AT1G23730	IAA	-998	ATACTGAA		3.97249		0	0	0	0	0	0	0	0	0	0	0
AT1G23730	IAA	-974	GACTGGTA		6.20149		0	0	0	0	0	0	0	0	0	0	0
AT1G23730	IAA	-973	ACTGGTAC		8.6982		0	0	0	0	0	0	0	0	0	0	0
AT1G23730	IAA	-972	CTGGTACT		5.95343		0	0	0	0	0	0	0	0	0	0	0
AT1G23730	IAA	-966	CTAAGATG		5.91401		0	0	0	0	0	0	0	0	0	0	0
AT1G23730	IAA	-965	TAAGATGT		4.3491		0	0	0	0	0	0	0	0	0	0	0
AT1G23730	IAA	-936	TGAATATG		3.04042		0	0	0	0	0	0	0	0	0	0	0
AT1G23730	IAA	-921	GCCCACCT		8.93015		0	0	0	0	0	1	0	0	0	0	0
AT1G23730	IAA	-920	CCCACCTC		7.78792		0	0	0	0	0	0	0	0	0	0	0
AT1G23730	IAA	-905	TATAGATC		3.23556		0	0	0	0	0	0	0	0	0	0	0
AT1G23730	IAA	-904	ATAGATCC		4.13433		0	0	0	0	0	0	0	0	0	0	0
[truncated: 13,983 more rows]
