# Supplementary material for: Prediction of transcriptional regulatory elements for plant hormone responses based on microarray data
Source: BMC Plant Biol. 2011 Feb 24;11:39. doi: 10.1186/1471-2229-11-39 (PMC3058078; doi:10.1186/1471-2229-11-39)
Supplement: Additional file 4 — Table S3: Possible cross-talk at regulatory elements. Coincident detection by two different RARf tables is shown. If distance of two peaks by different RARf tables is within 4 bp, they are considered as co-localized and incorporated into the table. Totally 1188 co-localized peaks were detected. Position means distance from the major TSS used in ppdb. This table is the basis of Figure 6. [file 1471-2229-11-39-S4.XLS]

## Sheet: Sheet1
Table S3. Possible cross-talk at regulatory elements
AGI code	A: position	A: octamer	A: RARf table	A: RARf	A: REG ID	B: position	B: octamer	B: RARf table	B: RARf	B: REG ID	distance between A & B		ACGT	DRE	CGCG	MYC	Dof	GCCCA	H box	W	AuxRE	AACCGG	GCCbox
AT1G01470	-731	TGACTCAG	DREB1Aox	4.58799		-735	ATGCTGAC	ABA	5.61149		4		0	0	0	0	0	0	0	0	0	0	0			memo
AT1G01470	-712	CGCAGCTG	DREB1Aox	6.59524		-714	TCCGCAGC	ABA	5.98559		2		0	0	0	1	0	0	0	0	0	0	0			RARf >3
AT1G01470	-710	CAGCTGTC	ABA	8.14041		-712	CGCAGCTG	DREB1Aox	6.59524		2		0	0	0	1	0	0	0	0	0	0	0			distance < 5
AT1G01470	-707	CTGTCGAC	DREB1Aox	9.00813		-707	CTGTCGAC	ABA	7.4455		0		0	0	0	0	0	0	0	0	0	0	0
AT1G01470	-691	CACGCTTC	DREB1Aox	5.89362		-695	TGGACACG	ABA	6.49501		4		0	0	0	0	0	0	0	0	0	0	0
AT1G01470	-655	CAACACGT	DREB1Aox	6.39934		-655	CAACACGT	ABA	6.80046		0		1	0	0	0	0	0	0	0	0	0	0
AT1G01470	-654	AACACGTG	ABA	8.50446	AtREG590	-655	CAACACGT	DREB1Aox	6.39934		1		1	0	0	1	0	0	0	0	0	0	0
AT1G01470	-653	ACACGTGA	DREB1Aox	5.52422	AtREG628	-653	ACACGTGA	ABA	3.26138	AtREG628	0		1	0	0	1	0	0	0	0	0	0	0
AT1G01470	-642	GCCTACAG	DREB1Aox	11.5417		-646	ACATGCCT	ABA	3.88049		4		0	0	0	0	0	0	0	0	0	0	0
AT1G01470	-641	CCTACAGT	ABA	8.32542		-642	GCCTACAG	DREB1Aox	11.5417		1		0	0	0	0	0	0	0	0	0	0	0
AT1G01470	-641	CCTACAGT	DREB1Aox	6.71515		-641	CCTACAGT	ABA	8.32542		0		0	0	0	0	0	0	0	0	0	0	0
AT1G01470	-418	CCACCGAC	ABA	5.14492		-419	TCCACCGA	DREB1Aox	5.55388		1		0	1	0	0	0	0	0	0	0	0	0
AT1G01470	-418	CCACCGAC	DREB1Aox	6.22472		-418	CCACCGAC	ABA	5.14492		0		0	1	0	0	0	0	0	0	0	0	0
AT1G01470	-416	ACCGACGT	ABA	7.53741		-417	CACCGACG	DREB1Aox	6.7561		1		1	1	0	0	0	0	0	0	0	0	0
AT1G01470	-416	ACCGACGT	DREB1Aox	11.3992		-416	ACCGACGT	ABA	7.53741		0		1	1	0	0	0	0	0	0	0	0	0
AT1G01470	-392	GGTCGGTC	DREB1Aox	8.14706		-393	TGGTCGGT	ABA	5.30896		1		0	1	0	0	0	0	0	0	0	0	0
AT1G01470	-273	GGTATTTA	DREB1Aox	3.90141		-273	GGTATTTA	ABA	3.22463		0		0	0	0	0	0	0	0	0	0	0	0
AT1G01470	-155	GACACGTA	DREB1Aox	4.82789	AtREG557	-155	GACACGTA	ABA	4.988	AtREG557	0		1	0	0	0	0	0	0	0	0	0	0
AT1G01470	-108	ACGTACAC	ABA	4.80733		-112	TCACACGT	DREB1Aox	3.48428	AtREG588	4		1	0	0	0	0	0	0	0	0	0	0
AT1G01470	-70	CGACCGAC	DREB1Aox	17.3125		-70	CGACCGAC	ABA	11.9244		0		0	1	0	0	0	0	0	0	0	0	0
AT1G01470	-69	GACCGACT	ABA	6.35969	AtREG638	-70	CGACCGAC	DREB1Aox	17.3125		1		0	1	0	0	0	0	0	0	0	0	0
AT1G01470	-69	GACCGACT	DREB1Aox	10.2593	AtREG638	-69	GACCGACT	ABA	6.35969	AtREG638	0		0	1	0	0	0	0	0	0	0	0	0
AT1G01720	-933	CCTCTAGT	ABA	5.65306		-934	GCCTCTAG	Drought	3.11852		1		0	0	0	0	0	0	0	0	0	0	0
AT1G01720	-861	ATGCACCC	Drought	5.29749		-861	ATGCACCC	ABA	11.741		0		0	0	0	0	0	0	0	0	0	0	0
AT1G01720	-860	TGCACCCG	ABA	23.4819		-861	ATGCACCC	Drought	5.29749		1		0	0	0	0	0	0	0	0	0	0	0
AT1G01720	-860	TGCACCCG	Drought	6.35699		-860	TGCACCCG	ABA	23.4819		0		0	0	0	0	0	0	0	0	0	0	0
AT1G01720	-844	AAGGCGGA	Drought	6.40176		-844	AAGGCGGA	ABA	6.44927		0		0	0	0	0	0	0	0	0	0	0	0
AT1G01720	-605	CTACACCC	Drought	3.51663		-605	CTACACCC	ABA	6.49501		0		0	0	0	0	0	0	0	0	0	0	0
AT1G01720	-603	ACACCCTG	ABA	10.5264		-605	CTACACCC	Drought	3.51663		2		0	0	0	0	0	0	0	0	0	0	0
AT1G01720	-600	CCCTGTAT	Drought	4.49135		-600	CCCTGTAT	ABA	6.6362		0		0	0	0	0	0	0	0	0	0	0	0
AT1G01720	-290	CCACCGAC	Drought	3.24992		-290	CCACCGAC	ABA	5.14492		0		0	1	0	0	0	0	0	0	0	0	0
AT1G01720	-289	CACCGACC	ABA	8.59902		-290	CCACCGAC	Drought	3.24992		1		0	1	0	0	0	0	0	0	0	0	0
AT1G01720	-289	CACCGACC	Drought	4.65582		-289	CACCGACC	ABA	8.59902		0		0	1	0	0	0	0	0	0	0	0	0
AT1G01720	-288	ACCGACCG	ABA	9.39278		-289	CACCGACC	Drought	4.65582		1		0	1	0	0	0	0	0	0	0	0	0
AT1G01720	-288	ACCGACCG	Drought	3.81419		-288	ACCGACCG	ABA	9.39278		0		0	1	0	0	0	0	0	0	0	0	0
AT1G01720	-117	ACGTGTCC	Drought	3.80249	AtREG472	-117	ACGTGTCC	ABA	14.0459	AtREG472	0		1	0	0	0	0	0	0	0	0	0	0
AT1G01720	-116	CGTGTCCC	ABA	13.8757		-117	ACGTGTCC	Drought	3.80249	AtREG472	1		0	0	0	0	0	0	0	0	0	0	0
AT1G01720	-116	CGTGTCCC	Drought	5.00854		-116	CGTGTCCC	ABA	13.8757		0		0	0	0	0	0	0	0	0	0	0	0
AT1G01720	-115	GTGTCCCG	ABA	11.741		-116	CGTGTCCC	Drought	5.00854		1		0	0	0	0	0	0	0	0	0	0	0
AT1G01720	-93	CCACGTGT	Drought	3.13465	AtREG382	-93	CCACGTGT	ABA	7.71935	AtREG382	0		1	0	0	1	0	0	0	0	0	0	0
AT1G01720	-92	CACGTGTG	ABA	7.74785	AtREG460	-93	CCACGTGT	Drought	3.13465	AtREG382	1		1	0	0	1	0	0	0	0	0	0	0
AT1G01720	-91	ACGTGTGT	Drought	3.32463		-91	ACGTGTGT	ABA	6.14039		0		1	0	0	0	0	0	0	0	0	0	0
AT1G01720	-87	GTGTTCTA	ABA	3.30017		-91	ACGTGTGT	Drought	3.32463		4		0	0	0	0	0	0	0	0	0	0	0
AT1G01720	-56	CTCGACAC	Drought	4.13204		-56	CTCGACAC	ABA	12.7194		0		0	0	0	0	0	0	0	0	0	0	0
AT1G01720	-55	TCGACACG	ABA	12.2106		-56	CTCGACAC	Drought	4.13204		1		0	0	0	0	0	0	0	0	0	0	0
AT1G01720	-55	TCGACACG	Drought	4.40751		-55	TCGACACG	ABA	12.2106		0		0	0	0	0	0	0	0	0	0	0	0
AT1G01720	-54	CGACACGT	ABA	9.09731	AtREG478	-55	TCGACACG	Drought	4.40751		1		1	0	0	0	0	0	0	0	0	0	0
AT1G01720	-54	CGACACGT	Drought	4.10468	AtREG478	-54	CGACACGT	ABA	9.09731	AtREG478	0		1	0	0	0	0	0	0	0	0	0	0
AT1G01720	-53	GACACGTG	ABA	9.56014	AtREG366	-54	CGACACGT	Drought	4.10468	AtREG478	1		1	0	0	1	0	0	0	0	0	0	0
AT1G01720	-50	ACGTGTCC	Drought	3.80249	AtREG472	-50	ACGTGTCC	ABA	14.0459	AtREG472	0		1	0	0	0	0	0	0	0	0	0	0
AT1G01720	-49	CGTGTCCA	ABA	9.89286		-50	ACGTGTCC	Drought	3.80249	AtREG472	1		0	0	0	0	0	0	0	0	0	0	0
AT1G02400	-193	CCCACCTT	Drought	3.1785		-193	CCCACCTT	ABA	3.91366		0		0	0	0	0	0	0	0	0	0	0	0
AT1G02400	-136	CCGTATGG	Drought	3.67293		-136	CCGTATGG	ABA	6.78367		0		0	0	0	0	0	0	0	0	0	0	0
AT1G03700	-867	AGGCCACA	SA	4.03162		-867	AGGCCACA	ABA	5.40293		0		0	0	0	0	0	0	0	0	0	0	0
AT1G03700	-820	TGGACTCC	SA	3.99626		-823	AATTGGAC	ABA	3.33017		3		0	0	0	0	0	0	0	0	0	0	0
AT1G03700	-815	TCCTATCT	ABA	4.4892		-816	CTCCTATC	SA	3.68587		1		0	0	0	0	0	0	0	0	0	0	0
AT1G03700	-815	TCCTATCT	SA	3.12649		-815	TCCTATCT	ABA	4.4892		0		0	0	0	0	0	0	0	0	0	0	0
AT1G03700	-662	CCATCAGC	SA	3.06784		-662	CCATCAGC	ABA	4.62523		0		0	0	0	0	0	0	0	0	0	0	0
AT1G03700	-658	CAGCATGT	ABA	4.2009		-659	TCAGCATG	SA	3.09914		1		0	0	0	0	0	0	0	0	0	0	0
AT1G03700	-333	ACACCTAA	SA	3.42537		-336	CGTACACC	ABA	7.26822		3		0	0	0	0	0	0	0	0	0	0	0
AT1G05560	-977	CACAAGCG	H2O2	3.10977		-978	GCACAAGC	SA	3.33754		1		0	0	0	0	0	0	0	0	0	0	0
AT1G05560	-925	GACGCTAG	SA	4.55574		-925	GACGCTAG	H2O2	4.60246		0		0	0	0	0	0	0	0	0	0	0	0
AT1G05560	-912	GGCTACGA	SA	3.86079		-915	CGAGGCTA	H2O2	3.96764		3		0	0	0	0	0	0	0	0	0	0	0
AT1G05560	-601	GTTCGCGT	SA	6.1564		-603	AAGTTCGC	H2O2	4.10934		2		0	0	1	0	0	0	0	0	0	0	0
AT1G05560	-599	TCGCGTCC	H2O2	4.79423		-601	GTTCGCGT	SA	6.1564		2		0	0	1	0	0	0	0	0	0	0	0
AT1G05560	-136	AGACGTCA	SA	3.99626		-136	AGACGTCA	H2O2	3.02794		0		1	0	0	0	0	0	0	0	0	0	0
AT1G05560	-135	GACGTCAC	H2O2	4.1517		-136	AGACGTCA	SA	3.99626		1		1	0	0	0	0	0	0	0	0	0	0
AT1G05560	-135	GACGTCAC	SA	5.47941		-135	GACGTCAC	H2O2	4.1517		0		1	0	0	0	0	0	0	0	0	0	0
AT1G05680	-679	AGACTCGG	SA	3.79645		-679	AGACTCGG	H2O2	4.31481		0		0	0	0	0	0	0	0	0	0	0	0
AT1G05680	-675	TCGGAGGC	H2O2	4.10934		-679	AGACTCGG	SA	3.79645		4		0	0	0	0	0	0	0	0	0	0	0
AT1G05680	-535	AGTTGTCG	SA	3.30126		-535	AGTTGTCG	H2O2	3.00161		0		0	0	0	0	0	0	0	0	0	0	0
AT1G05680	-365	GCAATGAC	SA	4.35261		-365	GCAATGAC	H2O2	3.29794		0		0	0	0	0	0	0	0	0	0	0	0
AT1G05680	-148	TGTTCCGC	SA	5.29737		-148	TGTTCCGC	H2O2	5.3517		0		0	0	0	0	0	0	0	0	0	0	0
AT1G05680	-144	CCGCACAT	H2O2	6.05587		-148	TGTTCCGC	SA	5.29737		4		0	0	0	0	0	0	0	0	0	0	0
AT1G05680	-143	CGCACATC	SA	6.1564		-143	CGCACATC	H2O2	9.32931		0		0	0	0	0	0	0	0	0	0	0	0
AT1G05680	-132	GTCGCCAC	SA	3.86079		-132	GTCGCCAC	H2O2	5.85059		0		0	0	0	0	0	0	0	0	0	0	0
AT1G05680	-131	TCGCCACG	ABA	7.26822	AtREG471	-132	GTCGCCAC	SA	3.86079		1		0	0	0	0	0	0	0	0	0	0	0
AT1G05680	-129	GCCACGGA	H2O2	5.3517		-131	TCGCCACG	ABA	7.26822	AtREG471	2		0	0	0	0	0	0	0	0	0	0	0
AT1G05680	-123	GAACATAG	ABA	3.63411		-127	CACGGAAC	H2O2	3.88721		4		0	0	0	0	0	0	0	0	0	0	0
AT1G05680	-72	GCCGTAGT	SA	7.59289		-72	GCCGTAGT	H2O2	5.75308		0		0	0	0	0	0	0	0	0	0	0	0
AT1G07430	-602	AACGTACG	Drought	3.11852		-603	TAACGTAC	ABA	4.16271		1		1	0	0	0	0	0	0	0	0	0	0
AT1G07430	-599	GTACGTGT	ABA	4.4892		-600	CGTACGTG	Drought	3.21381		1		1	0	0	0	0	0	0	0	0	0	0
AT1G07430	-271	GCCACGTA	Drought	3.1598	AtREG413	-272	GGCCACGT	ABA	4.62523		1		1	0	0	0	0	0	0	0	0	0	0
AT1G07430	-243	GCTTACGT	Drought	3.2059		-243	GCTTACGT	ABA	5.26319		0		1	0	0	0	0	0	0	0	0	0	0
AT1G07430	-242	CTTACGTG	ABA	7.50652		-243	GCTTACGT	Drought	3.2059		1		1	0	0	0	0	0	0	0	0	0	0
AT1G07430	-133	AAGGCGGA	Drought	6.40176		-133	AAGGCGGA	ABA	6.44927		0		0	0	0	0	0	0	0	0	0	0	0
AT1G07430	-132	AGGCGGAG	ABA	5.51684		-133	AAGGCGGA	Drought	6.40176		1		0	0	0	0	0	0	0	0	0	0	0
AT1G07430	-132	AGGCGGAG	Drought	5.4762		-132	AGGCGGAG	ABA	5.51684		0		0	0	0	0	0	0	0	0	0	0	0
AT1G08920	-989	ATAGTACG	MJ	4.41673		-989	ATAGTACG	ABA	5.72372		0		0	0	0	0	0	0	0	0	0	0	0
AT1G08920	-988	TAGTACGT	ABA	4.7206		-989	ATAGTACG	MJ	4.41673		1		1	0	0	0	0	0	0	0	0	0	0
AT1G08920	-988	TAGTACGT	MJ	3.03555		-988	TAGTACGT	ABA	4.7206		0		1	0	0	0	0	0	0	0	0	0	0
AT1G08920	-379	TAGGGACC	ABA	8.32542		-383	GGTATAGG	MJ	4.52998		4		0	0	0	0	0	0	0	0	0	0	0
AT1G08920	-376	GGACCACC	MJ	3.54758		-377	GGGACCAC	ABA	12.4598		1		0	0	0	0	0	0	0	0	0	0	0
AT1G10585	-981	GTGGCAAA	ABA	3.14059		-983	CAGTGGCA	CK	3.99947		2		0	0	0	0	0	0	0	0	0	0	0
AT1G10585	-957	ACCTGGAG	MJ	3.31773		-959	CTACCTGG	H2O2	6.05587		2		0	0	0	0	0	0	0	0	0	0	0
AT1G10585	-931	AACTAGGC	ABA	5.38703		-932	AAACTAGG	CK	3.00928		1		0	0	0	0	0	0	0	0	0	0	0
AT1G10585	-889	TGAACGTT	MJ	3.05354		-889	TGAACGTT	CK	3.35758		0		1	0	0	0	0	0	0	0	0	0	0
AT1G10585	-871	GTCCATGT	ABA	3.70468		-873	CGGTCCAT	MJ	3.33338		2		0	0	0	0	0	0	0	0	0	0	0
AT1G10585	-843	GATGTCGG	ABA	5.87049		-844	CGATGTCG	CK	3.20901	AtREG630	1		0	1	0	0	0	0	0	0	0	0	0
AT1G10585	-839	TCGGCCAT	CK	3.83047		-842	ATGTCGGC	ABA	10.9023		3		0	0	0	0	0	0	0	0	0	0	0
AT1G10585	-835	CCATACGG	MJ	4.90748		-835	CCATACGG	CK	7.55455		0		0	0	0	0	0	0	0	0	0	0	0
AT1G10585	-833	ATACGGCC	H2O2	4.49459		-835	CCATACGG	MJ	4.90748		2		0	0	0	0	0	0	0	0	0	0	0
AT1G10585	-831	ACGGCCAA	ABA	5.58412		-833	ATACGGCC	H2O2	4.49459		2		0	0	0	0	0	0	0	0	0	0	0
AT1G10585	-720	GCCTTATG	H2O2	3.34481		-723	GGCGCCTT	CK	7.25236		3		0	0	0	0	0	0	0	0	0	0	0
AT1G10585	-704	CTCGGATA	MJ	3.05921		-705	CCTCGGAT	CK	4.38651		1		0	0	0	0	0	0	0	0	0	0	0
AT1G10585	-692	ATACGTGC	CK	6.59306		-693	AATACGTG	ABA	4.51576		1		1	0	0	0	0	0	0	0	0	0	0
AT1G10585	-647	GTGGTCCC	ABA	6.49501		-648	AGTGGTCC	CK	3.38895		1		0	0	0	0	0	0	0	0	0	0	0
AT1G10585	-647	GTGGTCCC	CK	5.78646		-647	GTGGTCCC	ABA	6.49501		0		0	0	0	0	0	0	0	0	0	0	0
AT1G10585	-631	CAGTATAC	CK	3.23766		-633	ATCAGTAT	ABA	3.46892		2		0	0	0	0	0	0	0	0	0	0	0
AT1G10585	-479	ACAGGACT	CK	4.94479		-480	CACAGGAC	H2O2	3.65275		1		0	0	0	0	0	0	0	0	0	0	0
AT1G10585	-428	TGAACGTT	MJ	3.05354		-428	TGAACGTT	CK	3.35758		0		1	0	0	0	0	0	0	0	0	0	0
AT1G10585	-426	AACGTTAG	ABA	4.39231		-427	GAACGTTA	MJ	3.65208		1		1	0	0	0	0	0	0	0	0	0	0
AT1G10585	-371	TGAACGTT	MJ	3.05354		-371	TGAACGTT	CK	3.35758		0		1	0	0	0	0	0	0	0	0	0	0
AT1G10585	-369	AACGTTAG	ABA	4.39231		-370	GAACGTTA	MJ	3.65208		1		1	0	0	0	0	0	0	0	0	0	0
AT1G10585	-323	GTCAACCC	CK	6.29545		-324	TGTCAACC	MJ	3.14678		1		0	0	0	0	0	0	0	0	0	0	0
AT1G10585	-166	GCTCACGG	MJ	4.10859		-166	GCTCACGG	H2O2	4.01377		0		0	0	0	0	0	0	0	0	0	0	0
AT1G10585	-157	CGCAATCA	ABA	6.6362		-159	GACGCAAT	CK	3.66281		2		0	0	0	0	0	0	0	0	0	0	0
AT1G10585	-64	TCTCCCGG	H2O2	4.66466		-67	GTATCTCC	CK	3.08349		3		0	0	0	0	0	0	0	0	0	0	0
AT1G10585	-62	TCCCGGCC	CK	7.55455		-64	TCTCCCGG	H2O2	4.66466		2		0	0	0	0	0	0	0	0	0	0	0
AT1G16850	-806	GACACGTA	DREB1Aox	4.82789	AtREG557	-806	GACACGTA	ABA	4.988	AtREG557	0		1	0	0	0	0	0	0	0	0	0	0
AT1G16850	-684	AGGACAAT	DREB1Aox	4.93761		-686	AAAGGACA	ABA	3.16337		2		0	0	0	0	0	0	0	0	0	0	0
AT1G16850	-286	TCGTGGCA	ABA	6.27257		-289	TGGTCGTG	DREB1Aox	5.43137		3		0	0	0	0	0	0	0	0	0	0	0
AT1G16850	-285	CGTGGCAT	DREB1Aox	8.12998	AtREG448	-285	CGTGGCAT	ABA	4.79977	AtREG448	0		0	0	0	0	0	0	0	0	0	0	0
AT1G16850	-247	GCTCAACT	ABA	4.39231		-248	TGCTCAAC	DREB1Aox	4.46774		1		0	0	0	0	0	0	0	0	0	0	0
AT1G16850	-233	CCGGTCGG	ABA	8.63958		-237	TAAGCCGG	DREB1Aox	8.58915		4		0	1	0	0	0	0	0	0	0	0	0
AT1G16850	-232	CGGTCGGT	DREB1Aox	9.55172		-232	CGGTCGGT	ABA	7.89479		0		0	1	0	0	0	0	0	0	0	0	0
AT1G16850	-228	CGGTTCTG	ABA	3.84788		-232	CGGTCGGT	DREB1Aox	9.55172		4		0	0	0	0	0	0	0	0	0	0	0
AT1G16850	-105	TAGACACG	ABA	6.35969		-108	CTCTAGAC	DREB1Aox	4.50407		3		0	0	0	0	0	0	0	0	0	0	0
AT1G16850	-103	GACACGTG	DREB1Aox	3.98848	AtREG366	-103	GACACGTG	ABA	9.56014	AtREG366	0		1	0	0	1	0	0	0	0	0	0	0
AT1G17180	-462	ACTACTCG	H2O2	4.56593		-463	TACTACTC	SA	3.00709		1		0	0	0	0	0	0	0	0	0	0	0
AT1G17180	-462	ACTACTCG	SA	7.23133		-462	ACTACTCG	H2O2	4.56593		0		0	0	0	0	0	0	0	0	0	0	0
AT1G17180	-303	CCCCTTGA	SA	3.86079		-303	CCCCTTGA	H2O2	3.90039		0		0	0	0	0	0	0	0	0	0	0	0
AT1G17180	-275	TAACCCCT	SA	3.06784		-276	ATAACCCC	H2O2	3.22602		1		0	0	0	0	0	0	0	0	0	0	0
AT1G17180	-272	CCCCTTGA	H2O2	3.90039		-275	TAACCCCT	SA	3.06784		3		0	0	0	0	0	0	0	0	0	0	0
AT1G17180	-272	CCCCTTGA	SA	3.86079		-272	CCCCTTGA	H2O2	3.90039		0		0	0	0	0	0	0	0	0	0	0	0
AT1G17180	-212	TGACGACT	H2O2	3.22602		-213	CTGACGAC	SA	5.23648		1		0	0	0	0	0	0	0	0	0	0	0
AT1G17180	-211	GACGACTT	SA	3.47766		-212	TGACGACT	H2O2	3.22602		1		0	0	0	0	0	0	0	0	0	0	0
AT1G17190	-320	TACGGTCA	CK	3.85764		-321	GTACGGTC	MJ	4.52998		1		0	0	0	0	0	0	0	0	0	0	0
AT1G17190	-320	TACGGTCA	MJ	3.13243		-320	TACGGTCA	CK	3.85764		0		0	0	0	0	0	0	0	0	0	0	0
AT1G17190	-236	CAGTCAGT	MJ	3.09946		-239	ATACAGTC	CK	3.04721		3		0	0	0	0	0	0	0	0	0	0	0
AT1G17190	-157	AGAGGGAT	MJ	3.4139		-158	TAGAGGGA	CK	3.33289		1		0	0	0	0	0	0	0	0	0	0	0
AT1G17380	-907	CACGTGTT	MJ	3.4403	AtREG590	-907	CACGTGTT	Drought	3.12388	AtREG590	0		1	0	0	1	0	0	0	0	0	0	0
AT1G17380	-611	TACGCCGT	Drought	4.05102		-612	ATACGCCG	MJ	4.01521		1		0	0	0	0	0	0	0	0	0	0	0
AT1G17380	-550	TTACGCGT	Drought	4.03126		-553	TCGTTACG	MJ	3.09946		3		0	0	1	0	0	0	0	0	0	0	0
AT1G17380	-535	ACGTGCGG	Drought	3.99875		-537	AAACGTGC	MJ	6.54331		2		1	0	0	0	0	0	0	0	0	0	0
AT1G17420	-981	TCGCCCCT	MJ	9.05996		-983	CCTCGCCC	Drought	11.8058		2		0	0	0	0	0	0	0	0	0	0	0
AT1G17420	-199	GCTAGTTG	MJ	3.21217		-199	GCTAGTTG	Drought	3.38076		0		0	0	0	0	0	0	0	0	0	0	0
AT1G17420	-68	TGGACGGC	Drought	3.30564		-69	GTGGACGG	MJ	3.62399		1		0	0	0	0	0	0	0	0	0	0	0
AT1G19180	-989	TAACGCCG	MJ	3.87433		-990	CTAACGCC	Drought	3.06077		1		0	0	0	0	0	0	0	0	0	0	0
AT1G19180	-186	GGCTCGTG	Drought	3.30564		-188	TAGGCTCG	MJ	5.69901		2		0	0	0	0	0	0	0	0	0	0	0
AT1G19180	-185	GCTCGTGA	MJ	3.13243		-186	GGCTCGTG	Drought	3.30564		1		0	0	0	0	0	0	0	0	0	0	0
AT1G19180	-76	CACGTGTT	Drought	3.12388	AtREG590	-78	AACACGTG	MJ	3.62664	AtREG590	2		1	0	0	1	0	0	0	0	0	0	0
AT1G19180	-76	CACGTGTT	MJ	3.4403	AtREG590	-76	CACGTGTT	Drought	3.12388	AtREG590	0		1	0	0	1	0	0	0	0	0	0	0
AT1G20030	-230	CCGACCAA	ABA	4.988		-231	GCCGACCA	Drought	4.50768		1		0	1	0	0	0	0	0	0	0	0	0
AT1G20450	-1000	ACGTGGCA	DREB1Aox	4.02421	AtREG379	-1000	ACGTGGCA	ABA	3.69571	AtREG379	0		1	0	0	0	0	0	0	0	0	0	0
AT1G20450	-999	CGTGGCAT	ABA	4.79977	AtREG448	-1000	ACGTGGCA	DREB1Aox	4.02421	AtREG379	1		0	0	0	0	0	0	0	0	0	0	0
AT1G20450	-999	CGTGGCAT	DREB1Aox	8.12998	AtREG448	-999	CGTGGCAT	ABA	4.79977	AtREG448	0		0	0	0	0	0	0	0	0	0	0	0
AT1G20450	-971	ATGACCGA	DREB1Aox	11.3061		-971	ATGACCGA	ABA	6.2299		0		0	0	0	0	0	0	0	0	0	0	0
AT1G20450	-971	ATGACCGA	Drought	3.3731		-971	ATGACCGA	DREB1Aox	11.3061		0		0	0	0	0	0	0	0	0	0	0	0
AT1G20450	-970	TGACCGAC	ABA	8.0333		-971	ATGACCGA	Drought	3.3731		1		0	1	0	0	0	0	0	0	0	0	0
AT1G20450	-970	TGACCGAC	DREB1Aox	19.4386		-970	TGACCGAC	ABA	8.0333		0		0	1	0	0	0	0	0	0	0	0	0
AT1G20450	-970	TGACCGAC	Drought	3.80583		-970	TGACCGAC	DREB1Aox	19.4386		0		0	1	0	0	0	0	0	0	0	0	0
AT1G20450	-969	GACCGACA	ABA	6.04486		-970	TGACCGAC	Drought	3.80583		1		0	1	0	0	0	0	0	0	0	0	0
AT1G20450	-969	GACCGACA	DREB1Aox	14.6271		-969	GACCGACA	ABA	6.04486		0		0	1	0	0	0	0	0	0	0	0	0
AT1G20450	-969	GACCGACA	Drought	3.27291		-969	GACCGACA	DREB1Aox	14.6271		0		0	1	0	0	0	0	0	0	0	0	0
AT1G20450	-968	ACCGACAT	DREB1Aox	12.7356		-969	GACCGACA	Drought	3.27291		1		0	1	0	0	0	0	0	0	0	0	0
AT1G20450	-939	CCGGCCAT	ABA	6.49501		-940	ACCGGCCA	Drought	3.49187		1		0	0	0	0	0	0	0	0	0	0	0
AT1G20450	-939	CCGGCCAT	DREB1Aox	7.85816		-939	CCGGCCAT	ABA	6.49501		0		0	0	0	0	0	0	0	0	0	0	0
AT1G20450	-939	CCGGCCAT	Drought	3.51663		-939	CCGGCCAT	DREB1Aox	7.85816		0		0	0	0	0	0	0	0	0	0	0	0
AT1G20450	-937	GGCCATTC	ABA	6.10531		-939	CCGGCCAT	Drought	3.51663		2		0	0	0	0	0	0	0	0	0	0	0
AT1G20450	-936	GCCATTCA	DREB1Aox	4.69492		-936	GCCATTCA	ABA	3.88049		0		0	0	0	0	0	0	0	0	0	0	0
AT1G20450	-935	CCATTCAG	ABA	8.72187		-936	GCCATTCA	DREB1Aox	4.69492		1		0	0	0	0	0	0	0	0	0	0	0
AT1G20450	-935	CCATTCAG	DREB1Aox	5.27619		-935	CCATTCAG	ABA	8.72187		0		0	0	0	0	0	0	0	0	0	0	0
AT1G20450	-935	CCATTCAG	Drought	3.14822		-935	CCATTCAG	DREB1Aox	5.27619		0		0	0	0	0	0	0	0	0	0	0	0
AT1G20450	-932	TTCAGTTC	DREB1Aox	3.09843		-935	CCATTCAG	Drought	3.14822		3		0	0	0	0	0	0	0	0	0	0	0
AT1G20450	-919	GTGGGCTC	Drought	3.6613		-922	TCTGTGGG	DREB1Aox	10.1187		3		0	0	0	0	0	1	0	0	0	0	0
AT1G20450	-897	TGACACGT	ABA	5.48381	AtREG389	-899	CTTGACAC	DREB1Aox	4.1037		2		1	0	0	0	0	0	0	0	0	0	0
AT1G20450	-897	TGACACGT	DREB1Aox	3.31737	AtREG389	-897	TGACACGT	ABA	5.48381	AtREG389	0		1	0	0	0	0	0	0	0	0	0	0
AT1G20450	-896	GACACGTG	ABA	9.56014	AtREG366	-897	TGACACGT	DREB1Aox	3.31737	AtREG389	1		1	0	0	1	0	0	0	0	0	0	0
AT1G20450	-896	GACACGTG	DREB1Aox	3.98848	AtREG366	-896	GACACGTG	ABA	9.56014	AtREG366	0		1	0	0	1	0	0	0	0	0	0	0
AT1G20450	-895	ACACGTGT	ABA	10.0087		-896	GACACGTG	DREB1Aox	3.98848	AtREG366	1		1	0	0	1	0	0	0	0	0	0	0
AT1G20450	-895	ACACGTGT	DREB1Aox	4.23825		-895	ACACGTGT	ABA	10.0087		0		1	0	0	1	0	0	0	0	0	0	0
AT1G20450	-894	CACGTGTT	ABA	5.24511	AtREG590	-895	ACACGTGT	DREB1Aox	4.23825		1		1	0	0	1	0	0	0	0	0	0	0
AT1G20450	-894	CACGTGTT	Drought	3.12388	AtREG590	-894	CACGTGTT	ABA	5.24511	AtREG590	0		1	0	0	1	0	0	0	0	0	0	0
AT1G20450	-893	ACGTGTTT	ABA	3.29762		-894	CACGTGTT	Drought	3.12388	AtREG590	1		1	0	0	0	0	0	0	0	0	0	0
AT1G20450	-892	CGTGTTTA	DREB1Aox	4.15916		-893	ACGTGTTT	ABA	3.29762		1		0	0	0	0	0	0	0	0	0	0	0
AT1G20450	-889	GTTTACCA	ABA	3.22463		-892	CGTGTTTA	DREB1Aox	4.15916		3		0	0	0	0	0	0	0	0	0	0	0
AT1G20450	-828	TCCTATCA	DREB1Aox	4.91135		-829	TTCCTATC	ABA	4.31166		1		0	0	0	0	0	0	0	0	0	0	0
AT1G20450	-808	CACGTGGC	ABA	7.10892	AtREG367	-809	TCACGTGG	DREB1Aox	6.11479		1		1	0	0	1	0	0	0	0	0	0	0
AT1G20450	-808	CACGTGGC	DREB1Aox	3.03562	AtREG367	-808	CACGTGGC	ABA	7.10892	AtREG367	0		1	0	0	1	0	0	0	0	0	0	0
AT1G20450	-807	ACGTGGCA	ABA	3.69571	AtREG379	-808	CACGTGGC	DREB1Aox	3.03562	AtREG367	1		1	0	0	0	0	0	0	0	0	0	0
AT1G20450	-807	ACGTGGCA	DREB1Aox	4.02421	AtREG379	-807	ACGTGGCA	ABA	3.69571	AtREG379	0		1	0	0	0	0	0	0	0	0	0	0
AT1G20450	-806	CGTGGCAT	ABA	4.79977	AtREG448	-807	ACGTGGCA	DREB1Aox	4.02421	AtREG379	1		0	0	0	0	0	0	0	0	0	0	0
AT1G20450	-806	CGTGGCAT	DREB1Aox	8.12998	AtREG448	-806	CGTGGCAT	ABA	4.79977	AtREG448	0		0	0	0	0	0	0	0	0	0	0	0
AT1G20450	-787	CTAGTTGA	ABA	3.2201		-788	GCTAGTTG	Drought	3.38076		1		0	0	0	0	0	0	0	0	0	0	0
AT1G20450	-703	CCCCTTAC	DREB1Aox	10.5524		-704	TCCCCTTA	ABA	4.97715		1		0	0	0	0	0	0	0	0	0	0	0
AT1G20450	-645	TCCCTTTG	ABA	3.00754		-646	ATCCCTTT	DREB1Aox	3.62092		1		0	0	0	0	1	0	0	0	0	0	0
AT1G20450	-628	TACAGGCT	ABA	5.79618		-631	CTCTACAG	DREB1Aox	5.08257		3		0	0	0	0	0	0	0	0	0	0	0
AT1G20450	-618	CTATGTGC	DREB1Aox	8.02899		-618	CTATGTGC	ABA	6.6362		0		0	0	0	0	0	0	0	0	0	0	0
AT1G20450	-279	TTACTATG	DREB1Aox	3.82069		-283	TACATTAC	ABA	3.17159		4		0	0	0	0	0	0	0	0	0	0	0
AT1G20450	-278	TACTATGC	ABA	4.53364		-279	TTACTATG	DREB1Aox	3.82069		1		0	0	0	0	0	0	0	0	0	0	0
AT1G20450	-177	CCACCGAC	ABA	5.14492		-178	TCCACCGA	DREB1Aox	5.55388		1		0	1	0	0	0	0	0	0	0	0	0
AT1G20450	-177	CCACCGAC	DREB1Aox	6.22472		-177	CCACCGAC	ABA	5.14492		0		0	1	0	0	0	0	0	0	0	0	0
AT1G20450	-177	CCACCGAC	Drought	3.24992		-177	CCACCGAC	DREB1Aox	6.22472		0		0	1	0	0	0	0	0	0	0	0	0
AT1G20450	-176	CACCGACC	ABA	8.59902		-177	CCACCGAC	Drought	3.24992		1		0	1	0	0	0	0	0	0	0	0	0
AT1G20450	-176	CACCGACC	DREB1Aox	7.80282		-176	CACCGACC	ABA	8.59902		0		0	1	0	0	0	0	0	0	0	0	0
AT1G20450	-176	CACCGACC	Drought	4.65582		-176	CACCGACC	DREB1Aox	7.80282		0		0	1	0	0	0	0	0	0	0	0	0
AT1G20450	-175	ACCGACCG	ABA	9.39278		-176	CACCGACC	Drought	4.65582		1		0	1	0	0	0	0	0	0	0	0	0
AT1G20450	-175	ACCGACCG	DREB1Aox	8.52308		-175	ACCGACCG	ABA	9.39278		0		0	1	0	0	0	0	0	0	0	0	0
AT1G20450	-175	ACCGACCG	Drought	3.81419		-175	ACCGACCG	DREB1Aox	8.52308		0		0	1	0	0	0	0	0	0	0	0	0
AT1G20450	-174	CCGACCGA	ABA	7.89479		-175	ACCGACCG	Drought	3.81419		1		0	1	0	0	0	0	0	0	0	0	0
AT1G20450	-174	CCGACCGA	DREB1Aox	9.55172		-174	CCGACCGA	ABA	7.89479		0		0	1	0	0	0	0	0	0	0	0	0
AT1G20450	-173	CGACCGAC	ABA	11.9244		-174	CCGACCGA	DREB1Aox	9.55172		1		0	1	0	0	0	0	0	0	0	0	0
AT1G20450	-173	CGACCGAC	DREB1Aox	17.3125		-173	CGACCGAC	ABA	11.9244		0		0	1	0	0	0	0	0	0	0	0	0
AT1G20450	-172	GACCGACC	ABA	8.14041		-173	CGACCGAC	DREB1Aox	17.3125		1		0	1	0	0	0	0	0	0	0	0	0
AT1G20450	-171	ACCGACCG	DREB1Aox	8.52308		-171	ACCGACCG	ABA	9.39278		0		0	1	0	0	0	0	0	0	0	0	0
AT1G20450	-171	ACCGACCG	Drought	3.81419		-171	ACCGACCG	DREB1Aox	8.52308		0		0	1	0	0	0	0	0	0	0	0	0
AT1G20450	-170	CCGACCGA	ABA	7.89479		-171	ACCGACCG	Drought	3.81419		1		0	1	0	0	0	0	0	0	0	0	0
AT1G20450	-170	CCGACCGA	DREB1Aox	9.55172		-170	CCGACCGA	ABA	7.89479		0		0	1	0	0	0	0	0	0	0	0	0
AT1G20450	-169	CGACCGAC	ABA	11.9244		-170	CCGACCGA	DREB1Aox	9.55172		1		0	1	0	0	0	0	0	0	0	0	0
AT1G20450	-169	CGACCGAC	DREB1Aox	17.3125		-169	CGACCGAC	ABA	11.9244		0		0	1	0	0	0	0	0	0	0	0	0
AT1G20450	-168	GACCGACG	ABA	6.6362		-169	CGACCGAC	DREB1Aox	17.3125		1		0	1	0	0	0	0	0	0	0	0	0
AT1G20450	-168	GACCGACG	DREB1Aox	12.0435		-168	GACCGACG	ABA	6.6362		0		0	1	0	0	0	0	0	0	0	0	0
AT1G20450	-167	ACCGACGT	ABA	7.53741		-168	GACCGACG	DREB1Aox	12.0435		1		1	1	0	0	0	0	0	0	0	0	0
AT1G20450	-167	ACCGACGT	DREB1Aox	11.3992		-167	ACCGACGT	ABA	7.53741		0		1	1	0	0	0	0	0	0	0	0	0
AT1G20450	-149	GGGTTCAC	Drought	3.6613		-150	TGGGTTCA	ABA	3.87393		1		0	0	0	0	0	0	0	0	0	0	0
AT1G20450	-122	TAAACGTC	ABA	3.33623		-123	GTAAACGT	DREB1Aox	3.78803		1		1	0	0	0	0	0	0	0	0	0	0
AT1G20450	-121	AAACGTCC	Drought	3.3731		-121	AAACGTCC	ABA	4.67243		0		1	0	0	0	0	0	0	0	0	0	0
AT1G20450	-81	TAACAGCG	Drought	3.30564		-81	TAACAGCG	DREB1Aox	7.38667		0		0	0	0	0	0	0	0	0	0	0	0
AT1G20450	-79	ACAGCGTG	ABA	6.10531		-81	TAACAGCG	Drought	3.30564		2		0	0	0	0	0	0	0	0	0	0	0
AT1G20450	-79	ACAGCGTG	Drought	3.30564		-79	ACAGCGTG	ABA	6.10531		0		0	0	0	0	0	0	0	0	0	0	0
AT1G20450	-78	CAGCGTGT	ABA	6.10531		-79	ACAGCGTG	Drought	3.30564		1		0	0	0	0	0	0	0	0	0	0	0
AT1G20450	-67	CTCCGCGT	ABA	6.35969		-68	CCTCCGCG	DREB1Aox	19.4386		1		0	0	1	0	0	0	0	0	0	0	0
AT1G20450	-67	CTCCGCGT	DREB1Aox	7.69444		-67	CTCCGCGT	ABA	6.35969		0		0	0	1	0	0	0	0	0	0	0	0
AT1G20450	-67	CTCCGCGT	Drought	3.44337		-67	CTCCGCGT	DREB1Aox	7.69444		0		0	0	1	0	0	0	0	0	0	0	0
AT1G20450	-66	TCCGCGTT	DREB1Aox	6.96855		-67	CTCCGCGT	Drought	3.44337		1		0	0	1	0	0	0	0	0	0	0	0
AT1G20450	-66	TCCGCGTT	Drought	4.67779		-66	TCCGCGTT	DREB1Aox	6.96855		0		0	0	1	0	0	0	0	0	0	0	0
AT1G20450	-65	CCGCGTTG	DREB1Aox	9.47009		-66	TCCGCGTT	Drought	4.67779		1		0	0	1	0	0	0	0	0	0	0	0
AT1G20450	-62	CGTTGGCC	ABA	6.10531		-63	GCGTTGGC	DREB1Aox	9.47009		1		0	0	0	0	0	0	0	0	0	0	0
AT1G20450	-62	CGTTGGCC	DREB1Aox	7.38667		-62	CGTTGGCC	ABA	6.10531		0		0	0	0	0	0	0	0	0	0	0	0
AT1G20450	-62	CGTTGGCC	Drought	3.30564		-62	CGTTGGCC	DREB1Aox	7.38667		0		0	0	0	0	0	0	0	0	0	0	0
AT1G20450	-59	TGGCCTGG	DREB1Aox	7.24183		-62	CGTTGGCC	Drought	3.30564		3		0	0	0	0	0	0	0	0	0	0	0
AT1G20450	-56	CCTGGACC	Drought	3.06077		-56	CCTGGACC	DREB1Aox	6.83951		0		0	0	0	0	0	0	0	0	0	0	0
AT1G20450	-55	CTGGACCC	DREB1Aox	8.02899		-56	CCTGGACC	Drought	3.06077		1		0	0	0	0	0	0	0	0	0	0	0
AT1G27730	-903	CATGCACC	Drought	3.24992		-904	TCATGCAC	ABA	4.12521		1		0	0	0	0	0	0	0	0	0	0	0
AT1G27730	-287	TAGCCGAC	Drought	4.74169		-287	TAGCCGAC	ABA	10.0087		0		0	1	0	0	0	0	0	0	0	0	0
AT1G27730	-151	TCCGCATA	Drought	3.44337		-151	TCCGCATA	ABA	6.35969		0		0	0	0	0	0	0	0	0	0	0	0
AT1G27730	-69	CACGCAAC	ABA	5.72372		-71	GTCACGCA	Drought	4.06431		2		0	0	0	0	0	0	0	0	0	0	0
AT1G29395	-101	CACGTGTA	ABA	6.35969	AtREG453	-104	AATCACGT	DREB1Aox	3.35758		3		1	0	0	1	0	0	0	0	0	0	0
AT1G29395	-101	CACGTGTA	DREB1Aox	4.14316	AtREG453	-101	CACGTGTA	ABA	6.35969	AtREG453	0		1	0	0	1	0	0	0	0	0	0	0
AT1G29395	-100	ACGTGTAA	ABA	4.26944		-101	CACGTGTA	DREB1Aox	4.14316	AtREG453	1		1	0	0	0	0	0	0	0	0	0	0
AT1G29395	-100	ACGTGTAA	DREB1Aox	3.87413		-100	ACGTGTAA	ABA	4.26944		0		1	0	0	0	0	0	0	0	0	0	0
AT1G29395	-66	CAACACGT	DREB1Aox	6.39934		-66	CAACACGT	ABA	6.80046		0		1	0	0	0	0	0	0	0	0	0	0
AT1G29395	-65	AACACGTC	ABA	3.44933		-66	CAACACGT	DREB1Aox	6.39934		1		1	0	0	0	0	0	0	0	0	0	0
AT1G29395	-62	ACGTCCAC	DREB1Aox	10.4924		-62	ACGTCCAC	ABA	5.20339		0		1	0	0	0	0	0	0	0	0	0	0
AT1G43160	-816	TGGGCATA	ABA	5.26319		-817	TTGGGCAT	CK	3.9415		1		0	0	0	0	0	1	0	0	0	0	0
AT1G43160	-421	CCACCGAC	ABA	5.14492		-423	GACCACCG	MJ	4.58031		2		0	1	0	0	0	0	0	0	0	0	0
AT1G43160	-403	GGGTTCAC	MJ	3.7272		-404	TGGGTTCA	ABA	3.87393		1		0	0	0	0	0	0	0	0	0	0	0
AT1G43160	-363	GAACGCAC	MJ	4.52998		-363	GAACGCAC	ABA	7.82732		0		0	0	0	0	0	0	0	0	0	0	0
AT1G43160	-340	AACACGTG	MJ	3.62664	AtREG590	-340	AACACGTG	ABA	8.50446	AtREG590	0		1	0	0	1	0	0	0	0	0	0	0
AT1G43160	-339	ACACGTGT	ABA	10.0087		-340	AACACGTG	MJ	3.62664	AtREG590	1		1	0	0	1	0	0	0	0	0	0	0
AT1G43160	-338	CACGTGTT	MJ	3.4403	AtREG590	-338	CACGTGTT	ABA	5.24511	AtREG590	0		1	0	0	1	0	0	0	0	0	0	0
AT1G43160	-337	ACGTGTTT	ABA	3.29762		-338	CACGTGTT	MJ	3.4403	AtREG590	1		1	0	0	0	0	0	0	0	0	0	0
AT1G43160	-337	ACGTGTTT	MJ	3.45341		-337	ACGTGTTT	ABA	3.29762		0		1	0	0	0	0	0	0	0	0	0	0
AT1G43160	-336	CGTGTTTC	ABA	5.00435		-337	ACGTGTTT	MJ	3.45341		1		0	0	0	0	0	0	0	0	0	0	0
AT1G43160	-244	AGTCTAGC	MJ	3.01999		-246	TAAGTCTA	ABA	3.2201		2		0	0	0	0	0	0	0	0	0	0	0
AT1G43160	-155	AACGTGTC	ABA	3.81582		-156	CAACGTGT	MJ	4.24006		1		1	0	0	0	0	0	0	0	0	0	0
AT1G43160	-155	AACGTGTC	MJ	3.31255		-155	AACGTGTC	ABA	3.81582		0		1	0	0	0	0	0	0	0	0	0	0
AT1G43160	-154	ACGTGTCA	ABA	6.29413	AtREG389	-155	AACGTGTC	MJ	3.31255		1		1	0	0	0	0	0	0	0	0	0	0
AT1G43160	-96	CCACGTGT	ABA	7.71935	AtREG382	-97	CCCACGTG	MJ	3.35145	AtREG464	1		1	0	0	1	0	0	0	0	0	0	0
AT1G43160	-77	TGACGGCT	CK	3.98482		-78	ATGACGGC	ABA	5.87049		1		0	0	0	0	0	0	0	0	0	0	0
AT1G43160	-74	CGGCTAGA	ABA	5.87049		-77	TGACGGCT	CK	3.98482		3		0	0	0	0	0	0	0	0	0	0	0
AT1G43160	-43	TGACTCCG	CK	4.77129		-44	GTGACTCC	ABA	6.93785		1		0	0	0	0	0	0	0	0	0	0	0
AT1G49450	-181	TCTAACGT	Drought	3.09903		-181	TCTAACGT	ABA	5.08776		0		1	0	0	0	0	0	0	0	0	0	0
AT1G49450	-88	CCACGTGT	Drought	3.13465	AtREG382	-88	CCACGTGT	ABA	7.71935	AtREG382	0		1	0	0	1	0	0	0	0	0	0	0
AT1G49450	-87	CACGTGTC	ABA	8.79578	AtREG366	-88	CCACGTGT	Drought	3.13465	AtREG382	1		1	0	0	1	0	0	0	0	0	0	0
AT1G49450	-56	CCCACCTT	ABA	3.91366		-57	TCCCACCT	Drought	3.11852		1		0	0	0	0	0	0	0	0	0	0	0
AT1G49450	-56	CCCACCTT	Drought	3.1785		-56	CCCACCTT	ABA	3.91366		0		0	0	0	0	0	0	0	0	0	0	0
AT1G49450	-52	CCTTTCTA	ABA	3.40698		-56	CCCACCTT	Drought	3.1785		4		0	0	0	0	1	0	0	0	0	0	0
AT1G52890	-964	ACGTGTCG	Drought	3.14395	AtREG478	-964	ACGTGTCG	ABA	11.6134	AtREG478	0		1	0	0	0	0	0	0	0	0	0	0
AT1G52890	-963	CGTGTCGT	ABA	8.21868	AtREG428	-964	ACGTGTCG	Drought	3.14395	AtREG478	1		0	0	0	0	0	0	0	0	0	0	0
AT1G52890	-963	CGTGTCGT	Drought	3.49635	AtREG428	-963	CGTGTCGT	ABA	8.21868	AtREG428	0		0	0	0	0	0	0	0	0	0	0	0
AT1G52890	-962	GTGTCGTC	ABA	6.56485		-963	CGTGTCGT	Drought	3.49635	AtREG428	1		0	0	0	0	0	0	0	0	0	0	0
AT1G52890	-939	CCGTATGG	Drought	3.67293		-939	CCGTATGG	ABA	6.78367		0		0	0	0	0	0	0	0	0	0	0	0
AT1G52890	-833	ATTACGCG	Drought	3.3731		-833	ATTACGCG	ABA	6.2299		0		0	0	1	0	0	0	0	0	0	0	0
AT1G52890	-831	TACGCGTG	ABA	9.9543		-832	TTACGCGT	Drought	4.03126		1		0	0	1	0	0	0	0	0	0	0	0
AT1G52890	-829	CGCGTGTC	Drought	3.24082		-829	CGCGTGTC	ABA	8.97839		0		0	0	1	0	0	0	0	0	0	0	0
AT1G52890	-828	GCGTGTCC	ABA	8.97839		-829	CGCGTGTC	Drought	3.24082		1		0	0	0	0	0	0	0	0	0	0	0
AT1G52890	-828	GCGTGTCC	Drought	3.24082		-828	GCGTGTCC	ABA	8.97839		0		0	0	0	0	0	0	0	0	0	0	0
AT1G52890	-827	CGTGTCCT	ABA	4.01665		-828	GCGTGTCC	Drought	3.24082		1		0	0	0	0	0	0	0	0	0	0	0
AT1G52890	-630	CCCTACAC	Drought	3.1785		-631	CCCCTACA	ABA	5.98559		1		0	0	0	0	0	0	0	0	0	0	0
AT1G52890	-594	GACGGTTC	Drought	3.55445		-594	GACGGTTC	ABA	8.20606		0		0	0	0	0	0	0	0	0	0	0	0
AT1G52890	-593	ACGGTTCA	ABA	4.71088		-594	GACGGTTC	Drought	3.55445		1		0	0	0	0	0	0	0	0	0	0	0
AT1G52890	-218	ATAGTACG	Drought	3.09903		-218	ATAGTACG	ABA	5.72372		0		0	0	0	0	0	0	0	0	0	0	0
AT1G52890	-217	TAGTACGA	ABA	4.97715		-218	ATAGTACG	Drought	3.09903		1		0	0	0	0	0	0	0	0	0	0	0
AT1G52890	-217	TAGTACGA	Drought	3.14395		-217	TAGTACGA	ABA	4.97715		0		0	0	0	0	0	0	0	0	0	0	0
AT1G52890	-216	AGTACGAG	ABA	4.7206		-217	TAGTACGA	Drought	3.14395		1		0	0	0	0	0	0	0	0	0	0	0
AT1G52890	-156	TCACGACG	Drought	3.79958		-156	TCACGACG	ABA	8.77199		0		0	0	0	0	0	0	0	0	0	0	0
AT1G52890	-155	CACGACGA	ABA	5.08776		-156	TCACGACG	Drought	3.79958		1		0	0	0	0	0	0	0	0	0	0	0
AT1G52890	-140	GACACACG	Drought	3.61554		-140	GACACACG	ABA	5.72372		0		0	0	0	0	0	0	0	0	0	0	0
AT1G52890	-139	ACACACGT	ABA	5.34214		-140	GACACACG	Drought	3.61554		1		1	0	0	0	0	0	0	0	0	0	0
AT1G56600	-932	CCTATCAA	DREB1Aox	3.38838		-933	ACCTATCA	ABA	3.06799		1		0	0	0	0	0	0	0	0	0	0	0
AT1G56600	-881	CGAGATGT	DREB1Aox	7.69444		-883	CTCGAGAT	ABA	4.386		2		0	0	0	0	0	0	0	0	0	0	0
AT1G56600	-625	TGAGTCAT	DREB1Aox	3.63279		-625	TGAGTCAT	ABA	3.00261		0		0	0	0	0	0	0	0	0	0	0	0
AT1G56600	-623	AGTCATGC	ABA	4.2009		-625	TGAGTCAT	DREB1Aox	3.63279		2		0	0	0	0	0	0	0	0	0	0	0
AT1G56600	-592	AACGTCCA	ABA	3.81582		-593	TAACGTCC	DREB1Aox	6.51765		1		1	0	0	0	0	0	0	0	0	0	0
AT1G56600	-592	AACGTCCA	DREB1Aox	4.61667		-592	AACGTCCA	ABA	3.81582		0		1	0	0	0	0	0	0	0	0	0	0
AT1G56600	-591	ACGTCCAC	ABA	5.20339		-592	AACGTCCA	DREB1Aox	4.61667		1		1	0	0	0	0	0	0	0	0	0	0
AT1G56600	-591	ACGTCCAC	DREB1Aox	10.4924		-591	ACGTCCAC	ABA	5.20339		0		1	0	0	0	0	0	0	0	0	0	0
AT1G56600	-583	ATATGCCG	Drought	3.44337		-583	ATATGCCG	ABA	9.53954		0		0	0	0	0	0	0	0	0	0	0	0
AT1G56600	-582	TATGCCGT	ABA	6.35969		-583	ATATGCCG	Drought	3.44337		1		0	0	0	0	0	0	0	0	0	0	0
AT1G56600	-571	TAGTCGGT	DREB1Aox	7.03492		-571	TAGTCGGT	ABA	4.36093		0		0	1	0	0	0	0	0	0	0	0	0
AT1G56600	-569	GTCGGTCG	ABA	8.17675		-570	AGTCGGTC	DREB1Aox	8.52308	AtREG638	1		0	1	0	0	0	0	0	0	0	0	0
AT1G56600	-569	GTCGGTCG	DREB1Aox	13.1905		-569	GTCGGTCG	ABA	8.17675		0		0	1	0	0	0	0	0	0	0	0	0
AT1G56600	-569	GTCGGTCG	Drought	3.68933		-569	GTCGGTCG	DREB1Aox	13.1905		0		0	1	0	0	0	0	0	0	0	0	0
AT1G56600	-568	TCGGTCGG	ABA	5.98559		-569	GTCGGTCG	Drought	3.68933		1		0	1	0	0	0	0	0	0	0	0	0
AT1G56600	-568	TCGGTCGG	DREB1Aox	7.24183		-568	TCGGTCGG	ABA	5.98559		0		0	1	0	0	0	0	0	0	0	0	0
AT1G56600	-567	CGGTCGGT	ABA	7.89479		-568	TCGGTCGG	DREB1Aox	7.24183		1		0	1	0	0	0	0	0	0	0	0	0
AT1G56600	-567	CGGTCGGT	DREB1Aox	9.55172		-567	CGGTCGGT	ABA	7.89479		0		0	1	0	0	0	0	0	0	0	0	0
AT1G56600	-566	GGTCGGTC	Drought	3.03827		-566	GGTCGGTC	DREB1Aox	8.14706		0		0	1	0	0	0	0	0	0	0	0	0
AT1G56600	-513	ATAGACCA	DREB1Aox	4.15916		-513	ATAGACCA	ABA	4.81274		0		0	0	0	0	0	0	0	0	0	0	0
AT1G56600	-508	CCAAACGG	Drought	3.47231		-508	CCAAACGG	ABA	3.84788		0		0	0	0	0	0	0	0	0	0	0	0
AT1G56600	-504	ACGGGAAA	ABA	4.36093		-508	CCAAACGG	Drought	3.47231		4		0	0	0	0	0	0	0	0	0	0	0
AT1G56600	-504	ACGGGAAA	DREB1Aox	3.95714		-504	ACGGGAAA	ABA	4.36093		0		0	0	0	0	0	0	0	0	0	0	0
AT1G56600	-474	TGTCCACG	Drought	3.24082		-474	TGTCCACG	DREB1Aox	5.43137		0		0	0	0	0	0	0	0	0	0	0	0
AT1G56600	-472	TCCACGTG	ABA	7.0882	AtREG408	-474	TGTCCACG	Drought	3.24082		2		1	0	0	1	0	0	0	0	0	0	0
AT1G56600	-471	CCACGTGT	Drought	3.13465	AtREG382	-471	CCACGTGT	ABA	7.71935	AtREG382	0		1	0	0	1	0	0	0	0	0	0	0
AT1G56600	-470	CACGTGTA	ABA	6.35969	AtREG453	-471	CCACGTGT	Drought	3.13465	AtREG382	1		1	0	0	1	0	0	0	0	0	0	0
AT1G56600	-470	CACGTGTA	DREB1Aox	4.14316	AtREG453	-470	CACGTGTA	ABA	6.35969	AtREG453	0		1	0	0	1	0	0	0	0	0	0	0
AT1G56600	-469	ACGTGTAT	ABA	3.64859		-470	CACGTGTA	DREB1Aox	4.14316	AtREG453	1		1	0	0	0	0	0	0	0	0	0	0
AT1G56600	-441	CACGTAGA	ABA	4.52245		-442	CCACGTAG	Drought	3.08938	AtREG495	1		1	0	0	0	0	0	0	0	0	0	0
AT1G56600	-435	GACACGTG	DREB1Aox	3.98848	AtREG366	-435	GACACGTG	ABA	9.56014	AtREG366	0		1	0	0	1	0	0	0	0	0	0	0
AT1G56600	-434	ACACGTGT	ABA	10.0087		-435	GACACGTG	DREB1Aox	3.98848	AtREG366	1		1	0	0	1	0	0	0	0	0	0	0
AT1G56600	-434	ACACGTGT	DREB1Aox	4.23825		-434	ACACGTGT	ABA	10.0087		0		1	0	0	1	0	0	0	0	0	0	0
AT1G56600	-433	CACGTGTC	ABA	8.79578	AtREG366	-434	ACACGTGT	DREB1Aox	4.23825		1		1	0	0	1	0	0	0	0	0	0	0
AT1G56600	-432	ACGTGTCC	DREB1Aox	4.5317	AtREG472	-432	ACGTGTCC	ABA	14.0459	AtREG472	0		1	0	0	0	0	0	0	0	0	0	0
AT1G56600	-432	ACGTGTCC	Drought	3.80249	AtREG472	-432	ACGTGTCC	DREB1Aox	4.5317	AtREG472	0		1	0	0	0	0	0	0	0	0	0	0
AT1G56600	-431	CGTGTCCA	ABA	9.89286		-432	ACGTGTCC	Drought	3.80249	AtREG472	1		0	0	0	0	0	0	0	0	0	0	0
AT1G56600	-324	ATGACCGA	ABA	6.2299		-326	AAATGACC	DREB1Aox	3.80756		2		0	0	0	0	0	0	0	0	0	0	0
AT1G56600	-324	ATGACCGA	DREB1Aox	11.3061		-324	ATGACCGA	ABA	6.2299		0		0	0	0	0	0	0	0	0	0	0	0
AT1G56600	-324	ATGACCGA	Drought	3.3731		-324	ATGACCGA	DREB1Aox	11.3061		0		0	0	0	0	0	0	0	0	0	0	0
AT1G56600	-311	CACCACGA	DREB1Aox	4.90265		-311	CACCACGA	ABA	4.05219		0		0	0	0	0	0	0	0	0	0	0	0
AT1G56600	-265	TACTGACA	DREB1Aox	5.90933		-269	TAGATACT	ABA	4.01665		4		0	0	0	0	0	0	0	0	0	0	0
AT1G56600	-264	ACTGACAC	ABA	4.36093		-265	TACTGACA	DREB1Aox	5.90933		1		0	0	0	0	0	0	0	0	0	0	0
AT1G56600	-263	CTGACACG	DREB1Aox	5.08257		-263	CTGACACG	ABA	5.6012		0		0	0	0	0	0	0	0	0	0	0	0
AT1G56600	-262	TGACACGT	ABA	5.48381	AtREG389	-263	CTGACACG	DREB1Aox	5.08257		1		1	0	0	0	0	0	0	0	0	0	0
AT1G56600	-262	TGACACGT	DREB1Aox	3.31737	AtREG389	-262	TGACACGT	ABA	5.48381	AtREG389	0		1	0	0	0	0	0	0	0	0	0	0
AT1G56600	-261	GACACGTG	ABA	9.56014	AtREG366	-262	TGACACGT	DREB1Aox	3.31737	AtREG389	1		1	0	0	1	0	0	0	0	0	0	0
AT1G56600	-261	GACACGTG	DREB1Aox	3.98848	AtREG366	-261	GACACGTG	ABA	9.56014	AtREG366	0		1	0	0	1	0	0	0	0	0	0	0
AT1G56600	-260	ACACGTGT	ABA	10.0087		-261	GACACGTG	DREB1Aox	3.98848	AtREG366	1		1	0	0	1	0	0	0	0	0	0	0
AT1G56600	-260	ACACGTGT	DREB1Aox	4.23825		-260	ACACGTGT	ABA	10.0087		0		1	0	0	1	0	0	0	0	0	0	0
AT1G56600	-259	CACGTGTC	ABA	8.79578	AtREG366	-260	ACACGTGT	DREB1Aox	4.23825		1		1	0	0	1	0	0	0	0	0	0	0
AT1G56600	-258	ACGTGTCG	Drought	3.14395	AtREG478	-258	ACGTGTCG	ABA	11.6134	AtREG478	0		1	0	0	0	0	0	0	0	0	0	0
AT1G56600	-257	CGTGTCGT	ABA	8.21868	AtREG428	-258	ACGTGTCG	Drought	3.14395	AtREG478	1		0	0	0	0	0	0	0	0	0	0	0
AT1G56600	-257	CGTGTCGT	Drought	3.49635	AtREG428	-257	CGTGTCGT	ABA	8.21868	AtREG428	0		0	0	0	0	0	0	0	0	0	0	0
AT1G56600	-256	GTGTCGTT	ABA	3.2475	AtREG527	-257	CGTGTCGT	Drought	3.49635	AtREG428	1		0	0	0	0	0	0	0	0	0	0	0
AT1G56600	-256	GTGTCGTT	DREB1Aox	3.92908	AtREG527	-256	GTGTCGTT	ABA	3.2475	AtREG527	0		0	0	0	0	0	0	0	0	0	0	0
AT1G56600	-255	TGTCGTTA	ABA	4.2398		-256	GTGTCGTT	DREB1Aox	3.92908	AtREG527	1		0	0	0	0	0	0	0	0	0	0	0
AT1G56600	-243	ACGCCGTG	ABA	6.78367		-246	GTAACGCC	DREB1Aox	7.10256		3		0	0	0	0	0	0	0	0	0	0	0
AT1G56600	-243	ACGCCGTG	Drought	3.67293		-243	ACGCCGTG	ABA	6.78367		0		0	0	0	0	0	0	0	0	0	0	0
AT1G56600	-241	GCCGTGGC	ABA	9.53954		-243	ACGCCGTG	Drought	3.67293		2		0	0	0	0	0	0	0	0	0	0	0
AT1G56600	-241	GCCGTGGC	Drought	3.87379		-241	GCCGTGGC	ABA	9.53954		0		0	0	0	0	0	0	0	0	0	0	0
AT1G56600	-237	TGGCAGCA	ABA	4.4892		-241	GCCGTGGC	Drought	3.87379		4		0	0	0	0	0	0	0	0	0	0	0
AT1G56600	-179	CGCGCGCG	Drought	11.2692		-179	CGCGCGCG	ABA	27.7514		0		0	0	1	0	0	0	0	0	0	0	0
AT1G56600	-177	CGCGCGTA	ABA	12.7194		-179	CGCGCGCG	Drought	11.2692		2		0	0	1	0	0	0	0	0	0	0	0
AT1G56600	-99	GTAGTCGG	DREB1Aox	7.10256		-100	AGTAGTCG	Drought	3.03827		1		0	1	0	0	0	0	0	0	0	0	0
AT1G56600	-98	TAGTCGGT	ABA	4.36093		-99	GTAGTCGG	DREB1Aox	7.10256		1		0	1	0	0	0	0	0	0	0	0	0
AT1G56600	-98	TAGTCGGT	DREB1Aox	7.03492		-98	TAGTCGGT	ABA	4.36093		0		0	1	0	0	0	0	0	0	0	0	0
AT1G56600	-96	GTCGGTCG	ABA	8.17675		-97	AGTCGGTC	DREB1Aox	8.52308	AtREG638	1		0	1	0	0	0	0	0	0	0	0	0
AT1G56600	-96	GTCGGTCG	DREB1Aox	13.1905		-96	GTCGGTCG	ABA	8.17675		0		0	1	0	0	0	0	0	0	0	0	0
AT1G56600	-96	GTCGGTCG	Drought	3.68933		-96	GTCGGTCG	DREB1Aox	13.1905		0		0	1	0	0	0	0	0	0	0	0	0
AT1G56600	-95	TCGGTCGT	ABA	6.2299		-96	GTCGGTCG	Drought	3.68933		1		0	0	0	0	0	0	0	0	0	0	0
AT1G56600	-13	GCATCACC	ABA	4.53364		-16	TAAGCATC	DREB1Aox	3.31241		3		0	0	0	0	0	0	0	0	0	0	0
AT1G61890	-176	ATAGTACG	Drought	3.09903		-176	ATAGTACG	ABA	5.72372		0		0	0	0	0	0	0	0	0	0	0	0
AT1G61890	-175	TAGTACGA	ABA	4.97715		-176	ATAGTACG	Drought	3.09903		1		0	0	0	0	0	0	0	0	0	0	0
AT1G61890	-175	TAGTACGA	Drought	3.14395		-175	TAGTACGA	ABA	4.97715		0		0	0	0	0	0	0	0	0	0	0	0
AT1G61890	-174	AGTACGAG	ABA	4.7206		-175	TAGTACGA	Drought	3.14395		1		0	0	0	0	0	0	0	0	0	0	0
AT1G62570	-918	ACACCCAC	DREB1Aox	4.94643		-919	AACACCCA	ABA	3.42995		1		0	0	0	0	0	0	0	0	0	0	0
AT1G62570	-623	ATAGACCA	DREB1Aox	4.15916		-623	ATAGACCA	ABA	4.81274		0		0	0	0	0	0	0	0	0	0	0	0
AT1G62570	-493	TCCAGTCT	DREB1Aox	4.32812		-494	CTCCAGTC	ABA	5.45117		1		0	0	0	0	0	0	0	0	0	0	0
AT1G62570	-409	TGTCTATT	ABA	3.02993		-413	CATATGTC	DREB1Aox	4.75945		4		0	0	0	0	0	0	0	0	0	0	0
AT1G62570	-145	TACGTGTC	DREB1Aox	4.50407	AtREG557	-145	TACGTGTC	ABA	11.1682	AtREG557	0		1	0	0	0	0	0	0	0	0	0	0
AT1G62570	-144	ACGTGTCA	ABA	6.29413	AtREG389	-145	TACGTGTC	DREB1Aox	4.50407	AtREG557	1		1	0	0	0	0	0	0	0	0	0	0
AT1G62570	-143	CGTGTCAA	DREB1Aox	3.18391		-143	CGTGTCAA	ABA	5.92109		0		0	0	0	0	0	0	0	0	0	0	0
AT1G62570	-142	GTGTCAAG	ABA	3.86412		-143	CGTGTCAA	DREB1Aox	3.18391		1		0	0	0	0	0	0	0	0	0	0	0
AT1G62570	-106	GGGCAATC	DREB1Aox	9.98198		-106	GGGCAATC	ABA	8.25041		0		0	0	0	0	0	0	0	0	0	0	0
AT1G62570	-84	CTAACGCG	ABA	10.9023		-85	ACTAACGC	DREB1Aox	7.80282		1		0	0	1	0	0	0	0	0	0	0	0
AT1G64380	-881	AAACGTCC	Drought	3.3731		-881	AAACGTCC	ABA	4.67243		0		1	0	0	0	0	0	0	0	0	0	0
AT1G64380	-880	AACGTCCA	ABA	3.81582		-881	AAACGTCC	Drought	3.3731		1		1	0	0	0	0	0	0	0	0	0	0
AT1G64380	-816	CCCACCTT	Drought	3.1785		-816	CCCACCTT	ABA	3.91366		0		0	0	0	0	0	0	0	0	0	0	0
AT1G66760	-515	GCTAATCA	ABA	3.16665		-516	TGCTAATC	MJ	3.39749		1		0	0	0	0	0	0	0	0	0	0	0
AT1G66760	-124	GAAACGTG	MJ	3.6055		-126	CGGAAACG	ABA	4.44561		2		1	0	0	0	0	0	0	0	0	0	0
AT1G66760	-121	ACGTGTTT	ABA	3.29762		-122	AACGTGTT	MJ	3.29783		1		1	0	0	0	0	0	0	0	0	0	0
AT1G66760	-121	ACGTGTTT	MJ	3.45341		-121	ACGTGTTT	ABA	3.29762		0		1	0	0	0	0	0	0	0	0	0	0
AT1G68500	-965	TAAGTATG	DREB1Aox	3.10364		-969	TAGCTAAG	ABA	3.91366		4		0	0	0	0	0	0	0	0	0	0	0
AT1G68500	-962	GTATGCAA	ABA	3.42226		-965	TAAGTATG	DREB1Aox	3.10364		3		0	0	0	0	0	0	0	0	0	0	0
AT1G68500	-790	GTAGAAGT	ABA	3.00754		-793	TAAGTAGA	DREB1Aox	4.66036		3		0	0	0	0	0	0	0	0	0	0	0
AT1G68500	-368	ATAACTCC	ABA	3.35456		-370	TAATAACT	DREB1Aox	3.26362		2		0	0	0	0	0	0	0	0	0	0	0
AT1G68500	-205	GAGGACAC	ABA	5.26319		-207	AGGAGGAC	DREB1Aox	4.77586		2		0	0	0	0	0	0	0	0	0	0	0
AT1G68500	-203	GGACACGT	DREB1Aox	4.69492	AtREG472	-203	GGACACGT	ABA	9.05448	AtREG472	0		1	0	0	0	0	0	0	0	0	0	0
AT1G68500	-202	GACACGTA	ABA	4.988	AtREG557	-203	GGACACGT	DREB1Aox	4.69492	AtREG472	1		1	0	0	0	0	0	0	0	0	0	0
AT1G68500	-202	GACACGTA	DREB1Aox	4.82789	AtREG557	-202	GACACGTA	ABA	4.988	AtREG557	0		1	0	0	0	0	0	0	0	0	0	0
AT1G68500	-201	ACACGTAG	ABA	4.5562		-202	GACACGTA	DREB1Aox	4.82789	AtREG557	1		1	0	0	0	0	0	0	0	0	0	0
AT1G68500	-100	CTTCACGT	DREB1Aox	4.31969		-100	CTTCACGT	ABA	3.57035		0		1	0	0	0	0	0	0	0	0	0	0
AT1G68500	-97	CACGTCTC	ABA	3.93891		-99	TTCACGTC	DREB1Aox	3.79452		2		1	0	0	0	0	0	0	0	0	0	0
AT1G69490	-307	CACGTGTT	Drought	3.12388	AtREG590	-307	CACGTGTT	ABA	5.24511	AtREG590	0		1	0	0	1	0	0	0	0	0	0	0
AT1G69490	-306	ACGTGTTT	ABA	3.29762		-307	CACGTGTT	Drought	3.12388	AtREG590	1		1	0	0	0	0	0	0	0	0	0	0
AT1G70700	-996	TCGTCCTA	MJ	3.18323		-996	TCGTCCTA	Drought	3.35031		0		0	0	0	0	0	0	0	0	0	0	0
AT1G70700	-995	CGTCCTAT	Drought	3.44337	At347	-996	TCGTCCTA	MJ	3.18323		1		0	0	0	0	0	0	0	0	0	0	0
AT1G70700	-859	TGACTACC	MJ	3.56908		-859	TGACTACC	Drought	3.13034		0		0	0	0	0	0	0	0	0	0	0	0
AT1G70700	-858	GACTACCA	Drought	3.35031		-859	TGACTACC	MJ	3.56908		1		0	0	0	0	0	0	0	0	0	0	0
AT1G70700	-619	CACGTGTT	MJ	3.4403	AtREG590	-619	CACGTGTT	Drought	3.12388	AtREG590	0		1	0	0	1	0	0	0	0	0	0	0
AT1G72520	-459	GACGCGTT	Drought	3.6246		-463	TTTAGACG	MJ	4.3622		4		0	0	1	0	0	0	0	0	0	0	0
AT1G72520	-459	GACGCGTT	MJ	4.13262		-459	GACGCGTT	Drought	3.6246		0		0	0	1	0	0	0	0	0	0	0	0
AT1G72520	-88	TGGACGGC	Drought	3.30564		-89	GTGGACGG	MJ	3.62399		1		0	0	0	0	0	0	0	0	0	0	0
AT1G73480	-975	CCACGTGT	Drought	3.13465	AtREG382	-975	CCACGTGT	ABA	7.71935	AtREG382	0		1	0	0	1	0	0	0	0	0	0	0
AT1G73480	-974	CACGTGTG	ABA	7.74785	AtREG460	-975	CCACGTGT	Drought	3.13465	AtREG382	1		1	0	0	1	0	0	0	0	0	0	0
AT1G73480	-973	ACGTGTGT	Drought	3.32463		-973	ACGTGTGT	ABA	6.14039		0		1	0	0	0	0	0	0	0	0	0	0
AT1G73480	-971	GTGTGTGG	ABA	3.6779		-973	ACGTGTGT	Drought	3.32463		2		0	0	0	0	0	0	0	0	0	0	0
AT1G73480	-962	CCGCGAAT	Drought	3.87379		-965	GGTCCGCG	ABA	30.5265		3		0	0	1	0	0	0	0	0	0	0	0
AT1G73480	-927	TCACGACG	Drought	3.79958		-927	TCACGACG	ABA	8.77199		0		0	0	0	0	0	0	0	0	0	0	0
AT1G73480	-926	CACGACGA	ABA	5.08776		-927	TCACGACG	Drought	3.79958		1		0	0	0	0	0	0	0	0	0	0	0
AT1G73480	-899	ACGTGCCT	Drought	3.06077		-903	CTTCACGT	ABA	3.57035		4		1	0	0	0	0	0	0	0	0	0	0
AT1G73480	-779	TAGTACAC	ABA	4.09752		-780	GTAGTACA	Drought	3.08362		1		0	0	0	0	0	0	0	0	0	0	0
AT1G73480	-720	TAGCCGAC	Drought	4.74169		-720	TAGCCGAC	ABA	10.0087		0		0	1	0	0	0	0	0	0	0	0	0
AT1G73480	-719	AGCCGACT	ABA	8.80573		-720	TAGCCGAC	Drought	4.74169		1		0	1	0	0	0	0	0	0	0	0	0
AT1G73480	-719	AGCCGACT	Drought	3.1785		-719	AGCCGACT	ABA	8.80573		0		0	1	0	0	0	0	0	0	0	0	0
AT1G73480	-718	GCCGACTT	ABA	7.50652		-719	AGCCGACT	Drought	3.1785		1		0	1	0	0	0	0	0	0	0	0	0
AT1G73480	-718	GCCGACTT	Drought	3.38692		-718	GCCGACTT	ABA	7.50652		0		0	1	0	0	0	0	0	0	0	0	0
AT1G73480	-716	CGACTTGG	ABA	5.32439		-718	GCCGACTT	Drought	3.38692		2		0	0	0	0	0	0	0	0	0	0	0
AT1G76650	-935	ACGTTGCT	MJ	3.30223		-936	GACGTTGC	H2O2	3.94046		1		1	0	0	0	0	0	0	0	0	0	0
AT1G76650	-628	GGACTAAC	MJ	5.04769		-631	CCGGGACT	H2O2	4.42544		3		0	0	0	0	0	0	0	0	0	0	0
AT1G76650	-583	TAAAGCGT	MJ	4.49159		-583	TAAAGCGT	H2O2	3.41284		0		0	0	0	0	1	0	0	0	0	0	0
AT1G77120	-871	AGGTGAAT	ABA	3.51688		-872	TAGGTGAA	DREB1Aox	3.67862		1		0	0	0	0	0	0	0	0	0	0	0
AT1G77120	-568	TAGTCGGT	DREB1Aox	7.03492		-568	TAGTCGGT	ABA	4.36093		0		0	1	0	0	0	0	0	0	0	0	0
AT1G77120	-216	ACGTGGAC	DREB1Aox	4.08103	AtREG513	-216	ACGTGGAC	ABA	3.3731	AtREG513	0		1	0	0	0	0	0	0	0	0	0	0
AT1G77120	-177	TCGAGAGA	DREB1Aox	3.51077		-177	TCGAGAGA	ABA	3.48211		0		0	0	0	0	0	0	0	0	0	0	0
AT1G77450	-685	GCGACGTT	Drought	3.24082		-685	GCGACGTT	ABA	5.98559		0		1	0	0	0	0	0	0	0	0	0	0
AT1G77450	-273	ACGTGTCG	Drought	3.14395	AtREG478	-273	ACGTGTCG	ABA	11.6134	AtREG478	0		1	0	0	0	0	0	0	0	0	0	0
AT1G77450	-272	CGTGTCGA	ABA	10.9023		-273	ACGTGTCG	Drought	3.14395	AtREG478	1		0	0	0	0	0	0	0	0	0	0	0
AT1G77450	-207	CTGACGTA	Drought	3.82597		-209	GTCTGACG	ABA	6.10531		2		1	0	0	0	0	0	0	0	0	0	0
AT1G77450	-203	CGTAAGCA	ABA	4.44561		-206	TGACGTAA	Drought	3.00512		3		0	0	0	0	0	0	0	0	0	0	0
AT1G77450	-180	TACATTAC	ABA	3.17159		-184	CACCTACA	Drought	3.33229		4		0	0	0	0	0	0	0	0	0	0	0
AT1G77450	-166	CCACGTGT	Drought	3.13465	AtREG382	-166	CCACGTGT	ABA	7.71935	AtREG382	0		1	0	0	1	0	0	0	0	0	0	0
AT1G77450	-165	CACGTGTC	ABA	8.79578	AtREG366	-166	CCACGTGT	Drought	3.13465	AtREG382	1		1	0	0	1	0	0	0	0	0	0	0
AT1G77450	-164	ACGTGTCC	Drought	3.80249	AtREG472	-164	ACGTGTCC	ABA	14.0459	AtREG472	0		1	0	0	0	0	0	0	0	0	0	0
AT1G77450	-163	CGTGTCCC	ABA	13.8757		-164	ACGTGTCC	Drought	3.80249	AtREG472	1		0	0	0	0	0	0	0	0	0	0	0
AT1G77450	-163	CGTGTCCC	Drought	5.00854		-163	CGTGTCCC	ABA	13.8757		0		0	0	0	0	0	0	0	0	0	0	0
AT1G77450	-162	GTGTCCCT	ABA	10.313		-163	CGTGTCCC	Drought	5.00854		1		0	0	0	0	0	0	0	0	0	0	0
AT1G77450	-162	GTGTCCCT	Drought	4.46707		-162	GTGTCCCT	ABA	10.313		0		0	0	0	0	0	0	0	0	0	0	0
AT1G77450	-62	TCTATCCG	Drought	3.30564		-65	CTGTCTAT	ABA	3.57035		3		0	0	0	0	0	0	0	0	0	0	0
AT1G77450	-55	GCCATGTG	Drought	3.44337		-55	GCCATGTG	ABA	3.81582		0		0	0	0	1	0	0	0	0	0	0	0
AT1G77450	-54	CCATGTGT	ABA	3.41079		-55	GCCATGTG	Drought	3.44337		1		0	0	0	1	0	0	0	0	0	0	0
AT1G77450	-49	TGTCCACG	Drought	3.24082		-50	GTGTCCAC	ABA	9.25046		1		0	0	0	0	0	0	0	0	0	0	0
AT2G03760	-951	CAACCCGC	SA	9.49112		-951	CAACCCGC	H2O2	7.19135		0		0	0	0	0	0	0	0	0	0	0	0
AT2G03760	-947	CCGCATAC	H2O2	5.95146		-951	CAACCCGC	SA	9.49112		4		0	0	0	0	0	0	0	0	0	0	0
AT2G03760	-943	ATACCCTC	SA	3.61566		-947	CCGCATAC	H2O2	5.95146		4		0	0	0	0	0	0	0	0	0	0	0
AT2G03760	-942	TACCCTCG	H2O2	4.18406		-943	ATACCCTC	SA	3.61566		1		0	0	0	0	0	0	0	0	0	0	0
AT2G03760	-941	ACCCTCGT	SA	4.21827		-942	TACCCTCG	H2O2	4.18406		1		0	0	0	0	0	0	0	0	0	0	0
AT2G03760	-795	GGACGCGT	SA	7.59289		-796	AGGACGCG	H2O2	5.95146		1		0	0	1	0	0	0	0	0	0	0	0
AT2G03760	-792	CGCGTTTG	H2O2	3.5586		-795	GGACGCGT	SA	7.59289		3		0	0	1	0	0	0	0	0	0	0	0
AT2G03760	-585	TCAGGAGT	SA	3.13109		-588	GCCTCAGG	H2O2	5.75308		3		0	0	0	0	0	0	0	0	0	0	0
AT2G04050	-641	GGCCAAAG	ACC	4.56315		-644	GTGGGCCA	H2O2	3.68787		3		0	0	0	0	1	0	0	0	0	0	0
AT2G04050	-634	GGCTGCCC	ACC	19.9973		-635	AGGCTGCC	H2O2	4.93121		1		0	0	0	0	0	0	0	0	0	0	0
AT2G04050	-575	AATGCCGC	H2O2	4.01377		-576	GAATGCCG	ACC	9.18796		1		0	0	0	0	0	0	0	0	0	0	0
AT2G04050	-500	GCTCACGG	H2O2	4.01377		-500	GCTCACGG	ACC	7.90592		0		0	0	0	0	0	0	0	0	0	0	0
AT2G04050	-254	CACAACGT	ACC	4.63574		-255	CCACAACG	H2O2	4.48292		1		1	0	0	0	0	0	0	0	0	0	0
AT2G04050	-153	ATCTTCGG	H2O2	3.48671		-153	ATCTTCGG	ACC	3.86312		0		0	0	0	0	0	0	0	0	0	0	0
AT2G04050	-150	TTCGGTGG	ACC	4.24943		-153	ATCTTCGG	H2O2	3.48671		3		0	0	0	0	0	0	0	0	0	0	0
AT2G04050	-150	TTCGGTGG	H2O2	4.31481		-150	TTCGGTGG	ACC	4.24943		0		0	0	0	0	0	0	0	0	0	0	0
AT2G06050	-625	CAGGCATT	Drought	4.07385		-629	GTGTCAGG	MJ	3.84064		4		0	0	0	0	0	0	0	0	0	0	0
AT2G06050	-101	CACGCGGA	MJ	4.52998		-101	CACGCGGA	Drought	5.29749		0		0	0	1	0	0	0	0	0	0	0	0
AT2G15490	-766	TCCAAGCG	SA	4.82088		-766	TCCAAGCG	H2O2	3.65275		0		0	0	0	0	0	0	0	0	0	0	0
AT2G15490	-642	CGACTCTT	SA	3.16371		-645	TCTCGACT	H2O2	3.00534		3		0	0	0	0	0	0	0	0	0	0	0
AT2G15490	-588	ACTACTCG	SA	7.23133		-588	ACTACTCG	H2O2	4.56593		0		0	0	0	0	0	0	0	0	0	0	0
AT2G15490	-244	TCGCTAAG	SA	4.29786		-246	CATCGCTA	H2O2	3.73576		2		0	0	0	0	0	0	0	0	0	0	0
AT2G15490	-147	ATACGGCA	SA	4.46641		-148	AATACGGC	H2O2	3.24117		1		0	0	0	0	0	0	0	0	0	0	0
AT2G15490	-122	GACGTATG	H2O2	3.10977		-123	TGACGTAT	SA	6.22368		1		1	0	0	0	0	0	0	0	0	0	0
AT2G15490	-122	GACGTATG	SA	7.18247		-122	GACGTATG	H2O2	3.10977		0		1	0	0	0	0	0	0	0	0	0	0
AT2G15490	-47	GCACACGT	H2O2	3.64119		-50	AGTGCACA	SA	3.33754		3		1	0	0	0	0	0	0	0	0	0	0
AT2G15490	-47	GCACACGT	SA	3.8445		-47	GCACACGT	H2O2	3.64119		0		1	0	0	0	0	0	0	0	0	0	0
AT2G15490	-41	GTGCGTGT	SA	4.21827		-41	GTGCGTGT	H2O2	5.32692		0		0	0	0	0	0	0	0	0	0	0	0
AT2G15490	-40	TGCGTGTA	H2O2	3.48671		-41	GTGCGTGT	SA	4.21827		1		0	0	0	0	0	0	0	0	0	0	0
AT2G17840	-993	ACGTGGCA	ABA	3.69571	AtREG379	-994	AACGTGGC	DREB1Aox	4.85965		1		1	0	0	0	0	0	0	0	0	0	0
AT2G17840	-993	ACGTGGCA	DREB1Aox	4.02421	AtREG379	-993	ACGTGGCA	ABA	3.69571	AtREG379	0		1	0	0	0	0	0	0	0	0	0	0
AT2G17840	-992	CGTGGCAA	ABA	4.21637	AtREG452	-993	ACGTGGCA	DREB1Aox	4.02421	AtREG379	1		0	0	0	0	0	0	0	0	0	0	0
AT2G17840	-954	CTATCAAC	ABA	3.00754		-956	GTCTATCA	DREB1Aox	4.3451		2		0	0	0	0	0	0	0	0	0	0	0
AT2G17840	-901	TAGATACT	ABA	4.01665		-903	GTTAGATA	DREB1Aox	3.19308		2		0	0	0	0	0	0	0	0	0	0	0
AT2G17840	-216	CGACCGAC	DREB1Aox	17.3125		-216	CGACCGAC	ABA	11.9244		0		0	1	0	0	0	0	0	0	0	0	0
AT2G17840	-215	GACCGACC	ABA	8.14041		-216	CGACCGAC	DREB1Aox	17.3125		1		0	1	0	0	0	0	0	0	0	0	0
AT2G17840	-214	ACCGACCG	DREB1Aox	8.52308		-214	ACCGACCG	ABA	9.39278		0		0	1	0	0	0	0	0	0	0	0	0
AT2G17840	-213	CCGACCGA	ABA	7.89479		-214	ACCGACCG	DREB1Aox	8.52308		1		0	1	0	0	0	0	0	0	0	0	0
AT2G17840	-213	CCGACCGA	DREB1Aox	9.55172		-213	CCGACCGA	ABA	7.89479		0		0	1	0	0	0	0	0	0	0	0	0
AT2G17840	-212	CGACCGAC	ABA	11.9244		-213	CCGACCGA	DREB1Aox	9.55172		1		0	1	0	0	0	0	0	0	0	0	0
AT2G17840	-212	CGACCGAC	DREB1Aox	17.3125		-212	CGACCGAC	ABA	11.9244		0		0	1	0	0	0	0	0	0	0	0	0
AT2G17840	-211	GACCGACA	ABA	6.04486		-212	CGACCGAC	DREB1Aox	17.3125		1		0	1	0	0	0	0	0	0	0	0	0
AT2G17840	-211	GACCGACA	DREB1Aox	14.6271		-211	GACCGACA	ABA	6.04486		0		0	1	0	0	0	0	0	0	0	0	0
AT2G17840	-207	GACATGAG	ABA	5.32439		-208	CGACATGA	DREB1Aox	4.22901		1		0	0	0	0	0	0	0	0	0	0	0
AT2G17840	-168	TGTCGACA	ABA	3.6779		-169	ATGTCGAC	DREB1Aox	5.43137		1		0	0	0	0	0	0	0	0	0	0	0
AT2G17840	-168	TGTCGACA	DREB1Aox	4.4498		-168	TGTCGACA	ABA	3.6779		0		0	0	0	0	0	0	0	0	0	0	0
AT2G22200	-764	GGTGCCAT	Drought	3.1785		-765	AGGTGCCA	MJ	3.22684		1		0	0	0	0	0	0	0	0	0	0	0
AT2G22200	-91	CCGGCCAT	Drought	3.51663		-92	TCCGGCCA	MJ	3.22684		1		0	0	0	0	0	0	0	0	0	0	0
AT2G22860	-986	GCTAGTTG	MJ	3.21217		-986	GCTAGTTG	Drought	3.38076		0		0	0	0	0	0	0	0	0	0	0	0
AT2G22860	-621	ATACACGC	MJ	3.4641		-621	ATACACGC	Drought	3.40286		0		0	0	0	0	0	0	0	0	0	0	0
AT2G22860	-620	TACACGCT	H2O2	4.56593		-621	ATACACGC	MJ	3.4641		1		0	0	0	0	0	0	0	0	0	0	0
AT2G22860	-592	AACGGATG	H2O2	3.05473		-595	CCAAACGG	Drought	3.47231		3		0	0	0	0	0	0	0	0	0	0	0
AT2G22860	-559	GGGTAGGG	MJ	5.69901		-562	ATCGGGTA	H2O2	3.28747		3		0	0	0	0	0	0	1	0	0	0	0
AT2G22860	-550	CGTCCACT	MJ	3.31773		-552	GACGTCCA	H2O2	4.69639		2		0	0	0	0	0	0	0	0	0	0	0
AT2G22860	-480	CGTGTGGA	MJ	3.09946		-484	CATTCGTG	H2O2	3.67218		4		0	0	0	0	0	0	0	0	0	0	0
AT2G22860	-419	AGGTAGGT	MJ	3.03555		-419	AGGTAGGT	H2O2	4.1517		0		0	0	0	0	0	0	1	0	0	0	0
AT2G22860	-413	GTGACGCC	H2O2	4.01377		-416	TAGGTGAC	MJ	3.64267		3		0	0	0	0	0	0	0	0	0	0	0
AT2G22860	-327	CCCACGTT	Drought	3.61554		-328	TCCCACGT	MJ	3.18323		1		1	0	0	0	0	0	0	0	0	0	0
AT2G22860	-325	CACGTTTC	MJ	4.0082		-327	CCCACGTT	Drought	3.61554		2		1	0	0	0	0	0	0	0	0	0	0
AT2G22860	-317	ATACACGC	MJ	3.4641		-317	ATACACGC	Drought	3.40286		0		0	0	0	0	0	0	0	0	0	0	0
AT2G22860	-316	TACACGCT	H2O2	4.56593		-317	ATACACGC	MJ	3.4641		1		0	0	0	0	0	0	0	0	0	0	0
AT2G22860	-119	CAACGTGC	Drought	3.6246		-120	TCAACGTG	MJ	3.89712		1		1	0	0	0	0	0	0	0	0	0	0
AT2G22860	-119	CAACGTGC	MJ	6.19892		-119	CAACGTGC	Drought	3.6246		0		1	0	0	0	0	0	0	0	0	0	0
AT2G23170	-886	CATAACCT	SA	3.0644		-889	GAACATAA	IAA	3.7209		3		0	0	0	0	0	0	0	0	0	0	0
AT2G23170	-881	CCTCATTC	SA	3.01704		-881	CCTCATTC	IAA	7.39251		0		0	0	0	0	0	0	0	0	0	0	0
AT2G23170	-824	CTATAGTC	IAA	5.44521		-826	TGCTATAG	ABA	5.21821		2		0	0	0	0	0	0	0	0	0	0	0
AT2G23170	-507	CTAATGTC	SA	3.14499		-507	CTAATGTC	IAA	3.96308		0		0	0	0	0	0	0	0	0	0	0	0
AT2G23170	-382	TACCACTG	SA	3.37462		-384	ATTACCAC	IAA	3.57206		2		0	0	0	0	0	0	0	0	0	0	0
AT2G23170	-380	CCACTGAT	IAA	4.58741		-382	TACCACTG	SA	3.37462		2		0	0	0	0	0	0	0	0	0	0	0
AT2G23170	-332	ATTGACCG	ABA	4.97715		-334	GTATTGAC	IAA	3.98667		2		0	0	0	0	0	0	0	1	0	0	0
AT2G23170	-314	TGACAGGC	IAA	9.30224		-314	TGACAGGC	ABA	6.35969		0		0	0	0	0	0	0	0	0	0	0	0
AT2G23170	-313	GACAGGCA	ABA	7.09919		-314	TGACAGGC	IAA	9.30224		1		0	0	0	0	0	0	0	0	0	0	0
AT2G23170	-313	GACAGGCA	IAA	10.3839		-313	GACAGGCA	ABA	7.09919		0		0	0	0	0	0	0	0	0	0	0	0
AT2G23170	-283	GAACCGCG	SA	6.1564		-285	GGGAACCG	IAA	11.1627		2		0	0	1	0	0	0	0	0	0	0	0
AT2G23170	-264	GGCTGACG	SA	5.17697		-264	GGCTGACG	IAA	10.1479		0		0	0	0	0	0	0	0	0	0	0	0
AT2G23170	-259	ACGCCTAG	SA	6.60252		-259	ACGCCTAG	IAA	19.4134		0		0	0	0	0	0	0	0	0	0	0	0
AT2G23170	-257	GCCTAGCT	IAA	6.11654		-259	ACGCCTAG	SA	6.60252		2		0	0	0	0	0	0	0	0	0	0	0
AT2G23170	-255	CTAGCTGC	SA	4.04954		-255	CTAGCTGC	IAA	5.95343		0		0	0	0	0	0	0	0	0	0	0	0
AT2G23170	-246	ACGGTCAT	IAA	6.1446		-250	TGCTACGG	SA	7.4077		4		0	0	0	0	0	0	0	0	0	0	0
AT2G23170	-243	GTCATGAC	SA	3.30126		-246	ACGGTCAT	IAA	6.1446		3		0	0	0	0	0	0	0	0	0	0	0
AT2G23170	-242	TCATGACA	ABA	3.5088		-243	GTCATGAC	SA	3.30126		1		0	0	0	0	0	0	0	0	0	0	0
AT2G23170	-205	ACGTGGCG	ABA	6.98319	AtREG371	-209	GCCAACGT	IAA	6.66429		4		1	0	0	0	0	0	0	0	0	0	0
AT2G23170	-203	GTGGCGCA	SA	4.74556		-204	CGTGGCGC	ABA	7.4455		1		0	0	0	0	0	0	0	0	0	0	0
AT2G23170	-184	CCCACATG	SA	3.0782		-184	CCCACATG	IAA	9.05083		0		0	0	0	1	0	0	0	0	0	0	0
AT2G23170	-182	CACATGTC	IAA	4.02985		-184	CCCACATG	SA	3.0782		2		0	0	0	1	0	0	0	0	0	0	0
AT2G23170	-153	TACGTGAC	SA	3.54808		-155	ATTACGTG	ABA	5.45117		2		1	0	0	0	0	0	0	0	0	0	0
AT2G23170	-145	CGCGGTCC	IAA	22.3254		-146	CCGCGGTC	SA	7.99252		1		0	0	1	0	0	0	0	0	0	0	0
AT2G23170	-145	CGCGGTCC	SA	15.1858		-145	CGCGGTCC	IAA	22.3254		0		0	0	1	0	0	0	0	0	0	0	0
AT2G23170	-130	CCCCTGTC	SA	6.60252		-132	GTCCCCTG	IAA	14.4035		2		0	0	0	0	0	0	0	0	0	0	0
AT2G23170	-119	GTCTAACG	IAA	8.42467		-122	TCGGTCTA	SA	4.31414		3		0	0	0	0	0	0	0	0	0	0	0
AT2G23170	-72	GGCTGACG	SA	5.17697		-72	GGCTGACG	IAA	10.1479		0		0	0	0	0	0	0	0	0	0	0	0
AT2G23170	-71	GCTGACGT	ABA	3.91366	AtREG515	-72	GGCTGACG	SA	5.17697		1		1	0	0	0	0	0	0	0	0	0	0
AT2G23170	-71	GCTGACGT	SA	3.24483	AtREG515	-71	GCTGACGT	ABA	3.91366	AtREG515	0		1	0	0	0	0	0	0	0	0	0	0
AT2G23170	-28	CATACTCG	IAA	8.37201		-32	ACCCCATA	SA	3.51523		4		0	0	0	0	0	0	0	0	0	0	0
AT2G23170	-26	TACTCGTC	SA	3.16371		-27	ATACTCGT	IAA	6.50254		1		0	0	0	0	0	0	0	0	0	0	0
AT2G26530	-883	GACCACCG	Drought	4.13204		-884	GGACCACC	MJ	3.54758		1		0	0	0	0	0	0	0	0	0	0	0
AT2G26530	-883	GACCACCG	MJ	4.58031		-883	GACCACCG	Drought	4.13204		0		0	0	0	0	0	0	0	0	0	0	0
AT2G26530	-476	GCTAGTTG	MJ	3.21217		-476	GCTAGTTG	Drought	3.38076		0		0	0	0	0	0	0	0	0	0	0	0
AT2G30550	-58	AGTACACG	SA	3.87393		-61	TGAAGTAC	ABA	4.21056		3		0	0	0	0	0	0	0	0	0	0	0
AT2G32150	-844	GCTAATCA	ABA	3.16665		-845	TGCTAATC	MJ	3.39749		1		0	0	0	0	0	0	0	0	0	0	0
AT2G32150	-818	GCTAATCA	ABA	3.16665		-819	TGCTAATC	MJ	3.39749		1		0	0	0	0	0	0	0	0	0	0	0
AT2G32150	-705	ACACACGT	MJ	3.23894		-705	ACACACGT	ABA	5.34214		0		1	0	0	0	0	0	0	0	0	0	0
AT2G32150	-704	CACACGTG	ABA	3.40698	AtREG460	-705	ACACACGT	MJ	3.23894		1		1	0	0	1	0	0	0	0	0	0	0
AT2G32150	-702	CACGTGTT	MJ	3.4403	AtREG590	-702	CACGTGTT	ABA	5.24511	AtREG590	0		1	0	0	1	0	0	0	0	0	0	0
AT2G32150	-701	ACGTGTTT	ABA	3.29762		-702	CACGTGTT	MJ	3.4403	AtREG590	1		1	0	0	0	0	0	0	0	0	0	0
AT2G32150	-701	ACGTGTTT	MJ	3.45341		-701	ACGTGTTT	ABA	3.29762		0		1	0	0	0	0	0	0	0	0	0	0
AT2G32150	-659	TCGTGACA	MJ	3.36513		-659	TCGTGACA	ABA	4.36093		0		0	0	0	0	0	0	0	0	0	0	0
AT2G32150	-535	AGCGACGC	MJ	5.88898		-536	TAGCGACG	ABA	5.98559		1		0	0	0	0	0	0	0	0	0	0	0
AT2G32150	-102	GAGTCAGC	ABA	4.67243		-105	CATGAGTC	MJ	3.27165		3		0	0	0	0	0	0	0	0	0	0	0
AT2G32150	-100	GTCAGCAG	MJ	3.09946		-102	GAGTCAGC	ABA	4.67243		2		0	0	0	0	0	0	0	0	0	0	0
AT2G33380	-822	ACGGCCAA	Drought	3.52735		-822	ACGGCCAA	ABA	5.58412		0		0	0	0	0	0	0	0	0	0	0	0
AT2G33380	-298	GGGCTCCC	Drought	6.52428		-298	GGGCTCCC	ABA	16.0666		0		0	0	0	0	0	0	0	0	0	0	0
AT2G33380	-297	GGCTCCCA	ABA	8.32542		-298	GGGCTCCC	Drought	6.52428		1		0	0	0	0	0	0	0	0	0	0	0
AT2G33380	-293	CCCAGTCA	Drought	3.3731		-293	CCCAGTCA	ABA	9.34486		0		0	0	0	0	0	0	0	0	0	0	0
AT2G33380	-231	TAAGCACG	Drought	3.59308		-231	TAAGCACG	ABA	6.6362		0		0	0	0	0	0	0	0	0	0	0	0
AT2G33380	-159	ACCACGTG	ABA	5.29362	AtREG544	-160	AACCACGT	Drought	3.27291		1		1	0	0	1	0	0	0	0	0	0	0
AT2G33380	-74	ACGTGTCC	Drought	3.80249	AtREG472	-74	ACGTGTCC	ABA	14.0459	AtREG472	0		1	0	0	0	0	0	0	0	0	0	0
AT2G33380	-73	CGTGTCCC	ABA	13.8757		-74	ACGTGTCC	Drought	3.80249	AtREG472	1		0	0	0	0	0	0	0	0	0	0	0
AT2G33380	-73	CGTGTCCC	Drought	5.00854		-73	CGTGTCCC	ABA	13.8757		0		0	0	0	0	0	0	0	0	0	0	0
AT2G33380	-72	GTGTCCCT	ABA	10.313		-73	CGTGTCCC	Drought	5.00854		1		0	0	0	0	0	0	0	0	0	0	0
AT2G33380	-72	GTGTCCCT	Drought	4.46707		-72	GTGTCCCT	ABA	10.313		0		0	0	0	0	0	0	0	0	0	0	0
AT2G33380	-71	TGTCCCTA	ABA	4.12521		-72	GTGTCCCT	Drought	4.46707		1		0	0	0	0	0	0	0	0	0	0	0
AT2G34600	-512	ACGTCCCG	MJ	5.19616		-513	AACGTCCC	Drought	3.44337		1		1	0	0	0	0	0	0	0	0	0	0
AT2G34600	-329	TCTCCGCG	Drought	3.50173		-330	GTCTCCGC	MJ	4.06136		1		0	0	1	0	0	0	0	0	0	0	0
AT2G34600	-326	CCGCGGTA	MJ	3.92598		-328	CTCCGCGG	Drought	4.59116		2		0	0	1	0	0	0	0	0	0	0	0
AT2G34810	-705	CCTCGTGT	MJ	3.01999		-706	TCCTCGTG	ABA	4.08837		1		0	0	0	0	0	0	0	0	0	0	0
AT2G34810	-632	CACGTGTT	MJ	3.4403	AtREG590	-632	CACGTGTT	ABA	5.24511	AtREG590	0		1	0	0	1	0	0	0	0	0	0	0
AT2G34810	-473	AGTCCGTT	MJ	4.33013		-476	TAAAGTCC	ABA	4.01665		3		0	0	0	0	0	0	0	0	0	0	0
AT2G34810	-431	AGTCCGTT	MJ	4.33013		-434	TAAAGTCC	ABA	4.01665		3		0	0	0	0	0	0	0	0	0	0	0
AT2G39030	-970	CTTGCCAG	MJ	6.19892		-973	AATCTTGC	DREB1Aox	3.38838		3		0	0	0	0	0	0	0	0	0	0	0
AT2G39030	-966	CCAGCTAC	DREB1Aox	6.36782		-969	TTGCCAGC	MJ	3.05921		3		0	0	0	0	0	0	0	0	0	0	0
AT2G39030	-953	GAACGCAC	ABA	7.82732		-955	TAGAACGC	MJ	3.92598		2		0	0	0	0	0	0	0	0	0	0	0
AT2G39030	-953	GAACGCAC	DREB1Aox	9.47009		-953	GAACGCAC	ABA	7.82732		0		0	0	0	0	0	0	0	0	0	0	0
AT2G39030	-953	GAACGCAC	MJ	4.52998		-953	GAACGCAC	DREB1Aox	9.47009		0		0	0	0	0	0	0	0	0	0	0	0
AT2G39030	-927	ATGTCGGC	ABA	10.9023		-928	AATGTCGG	DREB1Aox	4.73504		1		0	1	0	0	0	0	0	0	0	0	0
AT2G39030	-927	ATGTCGGC	DREB1Aox	18.4667		-927	ATGTCGGC	ABA	10.9023		0		0	1	0	0	0	0	0	0	0	0	0
AT2G39030	-884	TAGTACGT	ABA	4.7206		-886	AGTAGTAC	DREB1Aox	3.37291		2		1	0	0	0	0	0	0	0	0	0	0
AT2G39030	-884	TAGTACGT	MJ	3.03555		-884	TAGTACGT	ABA	4.7206		0		1	0	0	0	0	0	0	0	0	0	0
AT2G39030	-883	AGTACGTG	DREB1Aox	5.95699		-884	TAGTACGT	MJ	3.03555		1		1	0	0	0	0	0	0	0	0	0	0
AT2G39030	-882	GTACGTGT	ABA	4.4892		-883	AGTACGTG	DREB1Aox	5.95699		1		1	0	0	0	0	0	0	0	0	0	0
AT2G39030	-758	CTTCACGT	DREB1Aox	4.31969		-758	CTTCACGT	ABA	3.57035		0		1	0	0	0	0	0	0	0	0	0	0
AT2G39030	-756	TCACGTTT	MJ	3.22944		-757	TTCACGTT	DREB1Aox	4.4498		1		1	0	0	0	0	0	0	0	0	0	0
AT2G39030	-755	CACGTTTC	ABA	3.99562		-756	TCACGTTT	MJ	3.22944		1		1	0	0	0	0	0	0	0	0	0	0
AT2G39030	-755	CACGTTTC	MJ	4.0082		-755	CACGTTTC	ABA	3.99562		0		1	0	0	0	0	0	0	0	0	0	0
AT2G39030	-710	GGTATTTA	DREB1Aox	3.90141		-710	GGTATTTA	ABA	3.22463		0		0	0	0	0	0	0	0	0	0	0	0
AT2G39030	-599	TTCGTGGT	ABA	4.42413		-601	GCTTCGTG	DREB1Aox	5.27619		2		0	0	0	0	0	0	0	0	0	0	0
AT2G39030	-377	GAGGGATT	MJ	3.18323		-380	ATTGAGGG	DREB1Aox	5.59596		3		0	0	0	0	0	0	0	0	0	0	0
AT2G39030	-345	CACTGATA	DREB1Aox	5.30651		-346	ACACTGAT	ABA	3.58293		1		0	0	0	0	0	0	0	0	0	0	0
AT2G39030	-209	ACGTGTAA	ABA	4.26944		-210	AACGTGTA	MJ	3.4641		1		1	0	0	0	0	0	0	0	0	0	0
AT2G39030	-209	ACGTGTAA	DREB1Aox	3.87413		-209	ACGTGTAA	ABA	4.26944		0		1	0	0	0	0	0	0	0	0	0	0
AT2G39030	-145	AGCGTTTT	DREB1Aox	3.53768		-147	ATAGCGTT	MJ	3.01999		2		0	0	0	0	0	0	0	0	0	0	0
AT2G41230	-966	AAGCCTCT	IAA	4.05916		-966	AAGCCTCT	ACC	3.86312		0		0	0	0	0	0	0	0	0	0	0	0
AT2G41230	-965	AGCCTCTA	ACC	4.24943		-966	AAGCCTCT	IAA	4.05916		1		0	0	0	0	0	0	0	0	0	0	0
AT2G41230	-916	CTAGATTA	IAA	3.5297		-918	ACCTAGAT	ACC	3.89261		2		0	0	0	0	0	0	0	0	0	0	0
AT2G41230	-721	TAGTACGT	IAA	6.90475		-721	TAGTACGT	ACC	5.25703		0		1	0	0	0	0	0	0	0	0	0	0
AT2G41230	-720	AGTACGTA	ACC	5.1121		-721	TAGTACGT	IAA	6.90475		1		1	0	0	0	0	0	0	0	0	0	0
AT2G41230	-720	AGTACGTA	IAA	6.7144		-720	AGTACGTA	ACC	5.1121		0		1	0	0	0	0	0	0	0	0	0	0
AT2G41230	-719	GTACGTAG	ACC	5.25703		-720	AGTACGTA	IAA	6.7144		1		1	0	0	0	0	0	0	0	0	0	0
AT2G41230	-717	ACGTAGTG	IAA	6.03388		-719	GTACGTAG	ACC	5.25703		2		1	0	0	0	0	0	0	0	0	0	0
AT2G41230	-553	CATATAGA	ACC	4.17355		-554	ACATATAG	IAA	3.86826		1		0	0	0	0	0	0	0	0	0	0	0
AT2G41230	-553	CATATAGA	IAA	4.48501		-553	CATATAGA	ACC	4.17355		0		0	0	0	0	0	0	0	0	0	0	0
AT2G41230	-535	AGCTGTGA	IAA	3.91673		-539	TCACAGCT	ACC	3.55973		4		0	0	0	0	0	0	0	0	0	0	0
AT2G41230	-466	TTCTAATG	IAA	3.15925		-466	TTCTAATG	ACC	3.20712		0		0	0	0	0	0	0	0	0	0	0	0
AT2G41230	-443	TACTTGAT	IAA	3.86826		-444	CTACTTGA	ACC	3.10461		1		0	0	0	0	0	0	0	0	0	0	0
AT2G41230	-418	AAGTGGGG	ACC	3.92255		-419	CAAGTGGG	IAA	4.18601		1		0	0	0	0	0	0	0	0	0	0	0
AT2G41230	-414	GGGGTTCT	IAA	8.26866		-414	GGGGTTCT	ACC	6.29545		0		0	0	0	0	0	0	0	0	0	0	0
AT2G41230	-412	GGTTCTAT	ACC	3.36589		-414	GGGGTTCT	IAA	8.26866		2		0	0	0	0	0	0	0	0	0	0	0
AT2G41230	-409	TCTATTAT	IAA	3.22517		-412	GGTTCTAT	ACC	3.36589		3		0	0	0	0	0	0	0	0	0	0	0
AT2G41230	-380	CCCTTTTG	ACC	4.09584		-381	GCCCTTTT	IAA	4.10896		1		0	0	0	0	1	0	0	0	0	0	0
AT2G41230	-380	CCCTTTTG	IAA	3.58641		-380	CCCTTTTG	ACC	4.09584		0		0	0	0	0	1	0	0	0	0	0	0
AT2G41230	-368	TTTGGACA	IAA	3.01694		-369	CTTTGGAC	ACC	3.97143		1		0	0	0	0	0	0	0	0	0	0	0
AT2G41230	-366	TGGACAGG	ACC	6.70963		-368	TTTGGACA	IAA	3.01694		2		0	0	0	0	0	0	0	0	0	0	0
AT2G41230	-361	AGGGTCTA	IAA	5.8751		-361	AGGGTCTA	ACC	6.70963		0		0	0	0	0	0	0	0	0	0	0	0
AT2G41230	-323	ACCACTAA	ACC	3.54119		-326	ATTACCAC	IAA	3.57206		3		0	0	0	0	0	0	0	0	0	0	0
AT2G41230	-223	TCTGGATG	IAA	5.82401		-224	ATCTGGAT	ACC	3.84854		1		0	0	0	0	0	0	0	0	0	0	0
AT2G42530	-959	CGCATGTC	Drought	3.11852		-959	CGCATGTC	DREB1Aox	6.96855		0		0	0	0	0	0	0	0	0	0	0	0
AT2G42530	-942	CTGTTTGG	DREB1Aox	3.23977		-942	CTGTTTGG	ABA	3.34721		0		0	0	0	0	0	0	0	0	0	0	0
AT2G42530	-566	GGTATTTA	DREB1Aox	3.90141		-566	GGTATTTA	ABA	3.22463		0		0	0	0	0	0	0	0	0	0	0	0
AT2G42530	-464	CTATTAGT	DREB1Aox	3.29762		-464	CTATTAGT	ABA	3.2707		0		0	0	0	0	0	0	0	0	0	0	0
AT2G42530	-196	TGGCCGAC	DREB1Aox	10.8627		-196	TGGCCGAC	ABA	6.73379		0		0	1	0	0	0	0	0	0	0	0	0
AT2G42530	-194	GCCGACCT	Drought	3.93528		-194	GCCGACCT	DREB1Aox	13.1905		0		0	1	0	0	0	0	0	0	0	0	0
AT2G42530	-193	CCGACCTC	DREB1Aox	10.8627		-194	GCCGACCT	Drought	3.93528		1		0	1	0	0	0	0	0	0	0	0	0
AT2G42530	-193	CCGACCTC	Drought	4.05102		-193	CCGACCTC	DREB1Aox	10.8627		0		0	1	0	0	0	0	0	0	0	0	0
AT2G42530	-192	CGACCTCT	DREB1Aox	8.26866		-193	CCGACCTC	Drought	4.05102		1		0	0	0	0	0	0	0	0	0	0	0
AT2G42530	-157	TTACACGT	DREB1Aox	4.42694		-157	TTACACGT	ABA	3.659		0		1	0	0	0	0	0	0	0	0	0	0
AT2G42530	-146	TAGTACGA	ABA	4.97715		-150	TAACTAGT	DREB1Aox	3.17297		4		0	0	0	0	0	0	0	0	0	0	0
AT2G42530	-146	TAGTACGA	Drought	3.14395		-146	TAGTACGA	ABA	4.97715		0		0	0	0	0	0	0	0	0	0	0	0
AT2G42530	-73	CACACGTG	ABA	3.40698	AtREG460	-74	TCACACGT	DREB1Aox	3.48428	AtREG588	1		1	0	0	1	0	0	0	0	0	0	0
AT2G42530	-73	CACACGTG	DREB1Aox	4.12202	AtREG460	-73	CACACGTG	ABA	3.40698	AtREG460	0		1	0	0	1	0	0	0	0	0	0	0
AT2G42530	-72	ACACGTGT	ABA	10.0087		-73	CACACGTG	DREB1Aox	4.12202	AtREG460	1		1	0	0	1	0	0	0	0	0	0	0
AT2G42530	-72	ACACGTGT	DREB1Aox	4.23825		-72	ACACGTGT	ABA	10.0087		0		1	0	0	1	0	0	0	0	0	0	0
AT2G42530	-71	CACGTGTA	ABA	6.35969	AtREG453	-72	ACACGTGT	DREB1Aox	4.23825		1		1	0	0	1	0	0	0	0	0	0	0
AT2G42530	-71	CACGTGTA	DREB1Aox	4.14316	AtREG453	-71	CACGTGTA	ABA	6.35969	AtREG453	0		1	0	0	1	0	0	0	0	0	0	0
AT2G42530	-70	ACGTGTAG	Drought	3.44337		-71	CACGTGTA	DREB1Aox	4.14316	AtREG453	1		1	0	0	0	0	0	0	0	0	0	0
AT2G42530	-47	GGTCGAGA	ABA	4.05219		-49	TTGGTCGA	DREB1Aox	3.80756		2		0	0	0	0	0	0	0	0	0	0	0
AT2G42530	-46	GTCGAGAG	DREB1Aox	5.43137		-46	GTCGAGAG	ABA	7.48199		0		0	0	0	0	0	0	0	0	0	0	0
AT2G42530	-45	TCGAGAGA	ABA	3.48211		-46	GTCGAGAG	DREB1Aox	5.43137		1		0	0	0	0	0	0	0	0	0	0	0
AT2G42530	-45	TCGAGAGA	DREB1Aox	3.51077		-45	TCGAGAGA	ABA	3.48211		0		0	0	0	0	0	0	0	0	0	0	0
AT2G42540	-956	ACGTCGAG	DREB1Aox	6.47953		-957	AACGTCGA	ABA	3.88049		1		1	0	0	0	0	0	0	0	0	0	0
AT2G42540	-954	GTCGAGAG	ABA	7.48199		-956	ACGTCGAG	DREB1Aox	6.47953		2		0	0	0	0	0	0	0	0	0	0	0
AT2G42540	-954	GTCGAGAG	DREB1Aox	5.43137		-954	GTCGAGAG	ABA	7.48199		0		0	0	0	0	0	0	0	0	0	0	0
AT2G42540	-953	TCGAGAGA	ABA	3.48211		-954	GTCGAGAG	DREB1Aox	5.43137		1		0	0	0	0	0	0	0	0	0	0	0
AT2G42540	-953	TCGAGAGA	DREB1Aox	3.51077		-953	TCGAGAGA	ABA	3.48211		0		0	0	0	0	0	0	0	0	0	0	0
AT2G42540	-942	TAAGCACG	Drought	3.59308		-942	TAAGCACG	ABA	6.6362		0		0	0	0	0	0	0	0	0	0	0	0
AT2G42540	-939	GCACGCTC	ABA	8.72187		-942	TAAGCACG	Drought	3.59308		3		0	0	0	0	0	0	0	0	0	0	0
AT2G42540	-939	GCACGCTC	DREB1Aox	10.5524		-939	GCACGCTC	ABA	8.72187		0		0	0	0	0	0	0	0	0	0	0	0
AT2G42540	-894	GTCCGTTG	DREB1Aox	7.69444		-894	GTCCGTTG	ABA	6.35969		0		0	0	0	0	0	0	0	0	0	0	0
AT2G42540	-787	GTCCGTCA	ABA	6.2299		-788	TGTCCGTC	DREB1Aox	7.10256		1		0	0	0	0	0	0	0	0	0	0	0
AT2G42540	-453	CTATTAGT	DREB1Aox	3.29762		-453	CTATTAGT	ABA	3.2707		0		0	0	0	0	0	0	0	0	0	0	0
AT2G42540	-432	TTGCAACC	DREB1Aox	5.12963		-435	GGCTTGCA	ABA	5.94673		3		0	0	0	0	0	0	0	0	0	0	0
AT2G42540	-362	TGGCCGAC	ABA	6.73379		-366	TTGTTGGC	DREB1Aox	3.01497		4		0	1	0	0	0	0	0	0	0	0	0
AT2G42540	-362	TGGCCGAC	DREB1Aox	10.8627		-362	TGGCCGAC	ABA	6.73379		0		0	1	0	0	0	0	0	0	0	0	0
AT2G42540	-361	GGCCGACA	ABA	9.53954		-362	TGGCCGAC	DREB1Aox	10.8627		1		0	1	0	0	0	0	0	0	0	0	0
AT2G42540	-360	GCCGACAT	DREB1Aox	15.8286		-361	GGCCGACA	ABA	9.53954		1		0	1	0	0	0	0	0	0	0	0	0
AT2G42540	-358	CGACATAC	Drought	3.3731		-358	CGACATAC	DREB1Aox	7.53741		0		0	0	0	0	0	0	0	0	0	0	0
AT2G42540	-311	ATACACGT	DREB1Aox	3.67862		-311	ATACACGT	ABA	3.64859		0		1	0	0	0	0	0	0	0	0	0	0
AT2G42540	-310	TACACGTG	ABA	4.54866	AtREG453	-311	ATACACGT	DREB1Aox	3.67862		1		1	0	0	1	0	0	0	0	0	0	0
AT2G42540	-310	TACACGTG	DREB1Aox	5.50331	AtREG453	-310	TACACGTG	ABA	4.54866	AtREG453	0		1	0	0	1	0	0	0	0	0	0	0
AT2G42540	-309	ACACGTGA	ABA	3.26138	AtREG628	-310	TACACGTG	DREB1Aox	5.50331	AtREG453	1		1	0	0	1	0	0	0	0	0	0	0
AT2G42540	-309	ACACGTGA	DREB1Aox	5.52422	AtREG628	-309	ACACGTGA	ABA	3.26138	AtREG628	0		1	0	0	1	0	0	0	0	0	0	0
AT2G42540	-307	ACGTGAAG	ABA	4.31166		-308	CACGTGAA	DREB1Aox	3.53429		1		1	0	0	0	0	0	0	0	0	0	0
AT2G42540	-307	ACGTGAAG	DREB1Aox	4.17326		-307	ACGTGAAG	ABA	4.31166		0		1	0	0	0	0	0	0	0	0	0	0
AT2G42540	-306	CGTGAAGG	ABA	4.40286		-307	ACGTGAAG	DREB1Aox	4.17326		1		0	0	0	0	0	0	0	0	0	0	0
AT2G42540	-306	CGTGAAGG	DREB1Aox	5.32692		-306	CGTGAAGG	ABA	4.40286		0		0	0	0	0	0	0	0	0	0	0	0
AT2G42540	-289	CGACCCTC	Drought	4.59116		-293	AGAACGAC	DREB1Aox	4.69492		4		0	0	0	0	0	0	0	0	0	0	0
AT2G42540	-271	CTGGAAAT	ABA	3.01646		-275	AGTACTGG	DREB1Aox	6.05464		4		0	0	0	0	0	0	0	0	0	0	0
AT2G42540	-236	CATGTAAG	ABA	3.34721		-240	CTAACATG	DREB1Aox	3.53429		4		0	0	0	0	0	0	0	0	0	0	0
AT2G42540	-185	TGGCCGAC	DREB1Aox	10.8627		-185	TGGCCGAC	ABA	6.73379		0		0	1	0	0	0	0	0	0	0	0	0
AT2G42540	-183	GCCGACCT	Drought	3.93528		-183	GCCGACCT	DREB1Aox	13.1905		0		0	1	0	0	0	0	0	0	0	0	0
AT2G42540	-182	CCGACCTG	DREB1Aox	9.23333		-183	GCCGACCT	Drought	3.93528		1		0	1	0	0	0	0	0	0	0	0	0
AT2G42540	-135	TTACACGT	ABA	3.659		-136	ATTACACG	DREB1Aox	3.86736		1		1	0	0	0	0	0	0	0	0	0	0
AT2G42540	-135	TTACACGT	DREB1Aox	4.42694		-135	TTACACGT	ABA	3.659		0		1	0	0	0	0	0	0	0	0	0	0
AT2G42540	-134	TACACGTG	ABA	4.54866	AtREG453	-135	TTACACGT	DREB1Aox	4.42694		1		1	0	0	1	0	0	0	0	0	0	0
AT2G42540	-134	TACACGTG	DREB1Aox	5.50331	AtREG453	-134	TACACGTG	ABA	4.54866	AtREG453	0		1	0	0	1	0	0	0	0	0	0	0
AT2G42540	-133	ACACGTGG	ABA	6.89865	AtREG382	-134	TACACGTG	DREB1Aox	5.50331	AtREG453	1		1	0	0	1	0	0	0	0	0	0	0
AT2G42540	-132	CACGTGGC	DREB1Aox	3.03562	AtREG367	-132	CACGTGGC	ABA	7.10892	AtREG367	0		1	0	0	1	0	0	0	0	0	0	0
AT2G42540	-131	ACGTGGCC	ABA	7.94962		-132	CACGTGGC	DREB1Aox	3.03562	AtREG367	1		1	0	0	0	0	0	0	0	0	0	0
AT2G42540	-73	AATACGTG	DREB1Aox	4.37081		-73	AATACGTG	ABA	4.51576		0		1	0	0	0	0	0	0	0	0	0	0
AT2G42540	-72	ATACGTGT	ABA	5.67935		-73	AATACGTG	DREB1Aox	4.37081		1		1	0	0	0	0	0	0	0	0	0	0
AT2G42540	-72	ATACGTGT	DREB1Aox	4.29457		-72	ATACGTGT	ABA	5.67935		0		1	0	0	0	0	0	0	0	0	0	0
AT2G42540	-71	TACGTGTA	ABA	3.17985		-72	ATACGTGT	DREB1Aox	4.29457		1		1	0	0	0	0	0	0	0	0	0	0
AT2G42540	-70	ACGTGTAA	DREB1Aox	3.87413		-70	ACGTGTAA	ABA	4.26944		0		1	0	0	0	0	0	0	0	0	0	0
AT2G42540	-52	TAATAGGT	ABA	3.33623		-54	TGTAATAG	DREB1Aox	3.27423		2		0	0	0	0	0	0	0	0	0	0	0
AT2G42540	-46	GTCTATCG	Drought	3.44337		-46	GTCTATCG	DREB1Aox	11.5417		0		0	0	0	0	0	0	0	0	0	0	0
AT2G46270	-988	CCCAGACA	Drought	3.44337		-991	GAGCCCAG	ABA	7.26822		3		0	0	0	0	0	0	0	0	0	0	0
AT2G46270	-952	CGACACGT	Drought	4.10468	AtREG478	-952	CGACACGT	ABA	9.09731	AtREG478	0		1	0	0	0	0	0	0	0	0	0	0
AT2G46270	-951	GACACGTA	ABA	4.988	AtREG557	-952	CGACACGT	Drought	4.10468	AtREG478	1		1	0	0	0	0	0	0	0	0	0	0
AT2G46270	-951	GACACGTA	Drought	3.24082	AtREG557	-951	GACACGTA	ABA	4.988	AtREG557	0		1	0	0	0	0	0	0	0	0	0	0
AT2G46270	-950	ACACGTAG	ABA	4.5562		-951	GACACGTA	Drought	3.24082	AtREG557	1		1	0	0	0	0	0	0	0	0	0	0
AT2G46270	-950	ACACGTAG	Drought	4.0087		-950	ACACGTAG	ABA	4.5562		0		1	0	0	0	0	0	0	0	0	0	0
AT2G46270	-949	CACGTAGA	ABA	4.52245		-950	ACACGTAG	Drought	4.0087		1		1	0	0	0	0	0	0	0	0	0	0
AT2G46270	-906	CCACTTCG	Drought	3.11852		-910	GGGACCAC	ABA	12.4598		4		0	0	0	0	0	0	0	0	0	0	0
AT2G46270	-884	TTTACGCC	Drought	3.44337		-886	CTTTTACG	ABA	3.44933		2		0	0	0	0	0	0	0	0	0	0	0
AT2G46270	-856	CGTTGGCC	Drought	3.30564		-856	CGTTGGCC	ABA	6.10531		0		0	0	0	0	0	0	0	0	0	0	0
AT2G46270	-798	CCGTTGGA	ABA	3.61689	AtREG554	-801	ATACCGTT	Drought	3.08362		3		0	0	0	0	0	0	0	0	0	0	0
AT2G46270	-778	CCCAGCCG	Drought	6.88674		-778	CCCAGCCG	ABA	25.4388		0		0	0	0	0	0	0	0	0	0	0	0
AT2G46270	-619	CTCGTGGC	Drought	3.68933		-619	CTCGTGGC	ABA	8.17675		0		0	0	0	0	0	0	0	0	0	0	0
AT2G46270	-618	TCGTGGCA	ABA	6.27257		-619	CTCGTGGC	Drought	3.68933		1		0	0	0	0	0	0	0	0	0	0	0
AT2G46270	-577	GACGGTTC	Drought	3.55445		-577	GACGGTTC	ABA	8.20606		0		0	0	0	0	0	0	0	0	0	0	0
AT2G46270	-540	CTCCGCGT	ABA	6.35969		-541	TCTCCGCG	Drought	3.50173		1		0	0	1	0	0	0	0	0	0	0	0
AT2G46270	-540	CTCCGCGT	Drought	3.44337		-540	CTCCGCGT	ABA	6.35969		0		0	0	1	0	0	0	0	0	0	0	0
AT2G46270	-539	TCCGCGTC	ABA	8.25041		-540	CTCCGCGT	Drought	3.44337		1		0	0	1	0	0	0	0	0	0	0	0
AT2G46270	-538	CCGCGTCG	Drought	5.90292		-538	CCGCGTCG	ABA	8.72187		0		0	0	1	0	0	0	0	0	0	0	0
AT2G46270	-537	CGCGTCGG	ABA	13.0828		-538	CCGCGTCG	Drought	5.90292		1		0	1	1	0	0	0	0	0	0	0	0
AT2G46270	-404	CCATCGGT	Drought	3.7564		-406	GCCCATCG	ABA	7.09919		2		0	0	0	0	0	0	0	0	0	0	0
AT2G46270	-48	TCTTGGCG	ABA	6.44927		-50	CGTCTTGG	Drought	3.26214		2		0	0	0	0	0	0	0	0	0	0	0
AT2G46270	-17	CGCGTCTC	Drought	3.11852		-19	CTCGCGTC	ABA	12.3756		2		0	0	1	0	0	0	0	0	0	0	0
AT2G47770	-831	CCCTGTAT	Drought	4.49135		-831	CCCTGTAT	ABA	6.6362		0		0	0	0	0	0	0	0	0	0	0	0
AT2G47770	-774	CTGCCCCA	Drought	3.59308		-774	CTGCCCCA	ABA	6.6362		0		0	0	0	0	0	0	0	0	0	0	0
AT2G47770	-773	TGCCCCAA	ABA	6.44927		-774	CTGCCCCA	Drought	3.59308		1		0	0	0	0	0	0	0	0	0	0	0
AT2G47770	-453	CCCAGCCG	Drought	6.88674		-453	CCCAGCCG	ABA	25.4388		0		0	0	0	0	0	0	0	0	0	0	0
AT2G47770	-451	CAGCCGAC	ABA	7.09919		-453	CCCAGCCG	Drought	6.88674		2		0	1	0	0	0	0	0	0	0	0	0
AT2G47770	-451	CAGCCGAC	Drought	5.76564		-451	CAGCCGAC	ABA	7.09919		0		0	1	0	0	0	0	0	0	0	0	0
AT2G47770	-449	GCCGACGG	ABA	8.25041		-451	CAGCCGAC	Drought	5.76564		2		0	1	0	0	0	0	0	0	0	0	0
AT2G47770	-444	CGGCTACG	Drought	4.76774		-444	CGGCTACG	ABA	11.741		0		0	0	0	0	0	0	0	0	0	0	0
AT2G47770	-408	GCGCCCGC	Drought	10.3301		-409	GGCGCCCG	ABA	25.4388		1		0	0	0	0	0	0	0	0	0	0	0
AT2G47770	-380	CATCAGCG	Drought	3.38692		-381	GCATCAGC	ABA	4.4892		1		0	0	0	0	0	0	0	0	0	0	0
AT2G47770	-159	TAAGCACG	Drought	3.59308		-159	TAAGCACG	ABA	6.6362		0		0	0	0	0	0	0	0	0	0	0	0
AT2G47770	-155	CACGTGTC	ABA	8.79578	AtREG366	-159	TAAGCACG	Drought	3.59308		4		1	0	0	1	0	0	0	0	0	0	0
AT2G47770	-154	ACGTGTCC	Drought	3.80249	AtREG472	-154	ACGTGTCC	ABA	14.0459	AtREG472	0		1	0	0	0	0	0	0	0	0	0	0
AT2G47770	-153	CGTGTCCA	ABA	9.89286		-154	ACGTGTCC	Drought	3.80249	AtREG472	1		0	0	0	0	0	0	0	0	0	0	0
AT2G47770	-77	CCACGTGT	Drought	3.13465	AtREG382	-77	CCACGTGT	ABA	7.71935	AtREG382	0		1	0	0	1	0	0	0	0	0	0	0
AT2G47770	-76	CACGTGTA	ABA	6.35969	AtREG453	-77	CCACGTGT	Drought	3.13465	AtREG382	1		1	0	0	1	0	0	0	0	0	0	0
AT3G01970	-881	GAGGGCGC	ACC	28.3295		-883	GAGAGGGC	MJ	4.74917		2		0	0	0	0	0	0	0	0	0	0	0
AT3G01970	-858	ATGCCTAC	MJ	3.01999		-858	ATGCCTAC	ACC	6.53759		0		0	0	0	0	0	0	0	0	0	0	0
AT3G01970	-815	GGTATGCA	ABA	4.08837		-817	CGGGTATG	ACC	8.49886		2		0	0	0	0	0	0	0	0	0	0	0
AT3G01970	-812	ATGCATCC	ACC	3.83407		-814	GTATGCAT	ABA	3.30374		2		0	0	0	0	0	0	0	0	0	0	0
AT3G01970	-802	GCTCCTAA	ACC	4.63574		-803	AGCTCCTA	MJ	3.38447		1		0	0	0	0	0	0	0	0	0	0	0
AT3G01970	-788	ACATCGCG	ACC	14.1648		-790	ACACATCG	ABA	5.57053		2		0	0	1	0	0	0	0	0	0	0	0
AT3G01970	-781	GTTCGTAA	ACC	4.04708		-782	CGTTCGTA	MJ	3.99253		1		0	0	0	0	0	0	0	0	0	0	0
AT3G01970	-740	CATCAGCC	ACC	3.98384		-741	GCATCAGC	ABA	4.4892		1		0	0	0	0	0	0	0	0	0	0	0
AT3G01970	-712	GATACGGG	MJ	6.73026		-715	CAAGATAC	ACC	4.28514		3		0	0	0	0	0	0	0	0	0	0	0
AT3G01970	-711	ATACGGGT	ACC	6.07062		-712	GATACGGG	MJ	6.73026		1		0	0	0	0	0	0	0	0	0	0	0
AT3G01970	-691	TAGAGGGC	MJ	5.52092		-693	TCTAGAGG	ACC	5.03636		2		0	0	0	0	0	0	0	0	0	0	0
AT3G01970	-643	CCGAGCGC	ACC	24.2825		-645	GACCGAGC	MJ	4.52998		2		0	0	0	0	0	0	0	0	0	0	0
AT3G01970	-617	CTGCACCC	MJ	6.92821		-617	CTGCACCC	ACC	19.9973		0		0	0	0	0	0	0	0	0	0	0	0
AT3G01970	-614	CACCCCTC	ACC	9.44318		-617	CTGCACCC	MJ	6.92821		3		0	0	0	0	0	0	0	0	0	0	0
AT3G01970	-605	GCCAGTGG	ACC	5.86129		-607	CGGCCAGT	MJ	6.54331		2		0	0	0	0	0	0	0	0	0	0	0
AT3G01970	-604	CCAGTGGC	MJ	3.4641		-604	CCAGTGGC	ACC	7.499		0		0	0	0	0	0	0	0	0	0	0	0
AT3G01970	-603	CAGTGGCT	ACC	4.85649		-604	CCAGTGGC	MJ	3.4641		1		0	0	0	0	0	0	0	0	0	0	0
AT3G01970	-595	CAACCCGG	ABA	7.26822		-597	CTCAACCC	ACC	5.31179		2		0	0	0	0	0	0	0	0	0	0	0
AT3G01970	-595	CAACCCGG	ACC	16.1883		-595	CAACCCGG	ABA	7.26822		0		0	0	0	0	0	0	0	0	0	0	0
AT3G01970	-583	AGACCTCT	ACC	6.2377		-584	CAGACCTC	MJ	6.75784		1		0	0	0	0	0	0	0	0	0	0	0
AT3G01970	-583	AGACCTCT	MJ	3.24164		-583	AGACCTCT	ACC	6.2377		0		0	0	0	0	0	0	0	0	0	0	0
AT3G01970	-540	CGCTTCAT	ACC	5.09932		-540	CGCTTCAT	ABA	4.57898		0		0	0	0	0	0	0	0	0	0	0	0
AT3G01970	-536	TCATGACA	ABA	3.5088		-540	CGCTTCAT	ACC	5.09932		4		0	0	0	0	0	0	0	0	0	0	0
AT3G01970	-536	TCATGACA	ACC	3.25627		-536	TCATGACA	ABA	3.5088		0		0	0	0	0	0	0	0	0	0	0	0
AT3G01970	-533	TGACAGGC	ABA	6.35969		-536	TCATGACA	ACC	3.25627		3		0	0	0	0	0	0	0	0	0	0	0
AT3G01970	-532	GACAGGCA	MJ	4.10859		-532	GACAGGCA	ABA	7.09919		0		0	0	0	0	0	0	0	0	0	0	0
AT3G01970	-507	GGAGCGCA	MJ	7.85197		-507	GGAGCGCA	ACC	22.6636		0		0	0	0	0	0	0	0	0	0	0	0
AT3G01970	-506	GAGCGCAG	ACC	15.4525		-507	GGAGCGCA	MJ	7.85197		1		0	0	0	0	0	0	0	0	0	0	0
AT3G01970	-503	CGCAGTCC	MJ	7.36122		-505	AGCGCAGT	ACC	16.1883		2		0	0	0	0	0	0	0	0	0	0	0
AT3G01970	-497	CCCTTACG	ACC	14.998		-501	CAGTCCCT	MJ	4.20641		4		0	0	0	0	0	0	0	0	0	0	0
AT3G01970	-497	CCCTTACG	MJ	6.92821		-497	CCCTTACG	ACC	14.998		0		0	0	0	0	0	0	0	0	0	0	0
AT3G01970	-496	CCTTACGC	ACC	8.29157		-497	CCCTTACG	MJ	6.92821		1		0	0	0	0	0	0	0	0	0	0	0
AT3G01970	-496	CCTTACGC	MJ	5.74534		-496	CCTTACGC	ACC	8.29157		0		0	0	0	0	0	0	0	0	0	0	0
AT3G01970	-495	CTTACGCG	ACC	8.09416		-496	CCTTACGC	MJ	5.74534		1		0	0	1	0	0	0	0	0	0	0	0
AT3G01970	-495	CTTACGCG	MJ	4.20641		-495	CTTACGCG	ACC	8.09416		0		0	0	1	0	0	0	0	0	0	0	0
AT3G01970	-391	GGAGGGAT	MJ	3.30841		-391	GGAGGGAT	ACC	5.72957		0		0	0	0	0	0	0	0	0	0	0	0
AT3G01970	-244	ACACGTGA	MJ	3.27165	AtREG628	-244	ACACGTGA	ABA	3.26138	AtREG628	0		1	0	0	1	0	0	0	0	0	0	0
AT3G01970	-212	TGCTAATC	MJ	3.39749		-214	CTTGCTAA	ACC	3.76056		2		0	0	0	0	0	0	0	0	0	0	0
AT3G01970	-54	CCGCCACA	MJ	3.27165		-54	CCGCCACA	ACC	9.44318		0		0	0	0	0	0	0	0	0	0	0	0
AT3G01970	-12	GGATCCGC	MJ	3.84064		-12	GGATCCGC	ACC	11.0855		0		0	0	0	0	0	0	0	0	0	0	0
AT3G02140	-844	ACTATGCG	Drought	5.50939		-844	ACTATGCG	ABA	10.1755		0		0	0	0	0	0	0	0	0	0	0	0
AT3G02140	-841	ATGCGTGT	ABA	4.45643		-844	ACTATGCG	Drought	5.50939		3		0	0	0	0	0	0	0	0	0	0	0
AT3G02140	-839	GCGTGTCC	Drought	3.24082		-839	GCGTGTCC	ABA	8.97839		0		0	0	0	0	0	0	0	0	0	0	0
AT3G02140	-838	CGTGTCCC	ABA	13.8757		-839	GCGTGTCC	Drought	3.24082		1		0	0	0	0	0	0	0	0	0	0	0
AT3G02140	-838	CGTGTCCC	Drought	5.00854		-838	CGTGTCCC	ABA	13.8757		0		0	0	0	0	0	0	0	0	0	0	0
AT3G02140	-556	TCTAACGT	ABA	5.08776		-557	GTCTAACG	Drought	3.89815		1		1	0	0	0	0	0	0	0	0	0	0
AT3G02140	-556	TCTAACGT	Drought	3.09903		-556	TCTAACGT	ABA	5.08776		0		1	0	0	0	0	0	0	0	0	0	0
AT3G02140	-522	CCCAGTCA	Drought	3.3731		-522	CCCAGTCA	ABA	9.34486		0		0	0	0	0	0	0	0	0	0	0	0
AT3G02140	-518	GTCAGGCT	ABA	6.49501		-521	CCAGTCAG	Drought	3.30564		3		0	0	0	0	0	0	0	0	0	0	0
AT3G02140	-508	ATACACGT	ABA	3.64859		-509	GATACACG	Drought	3.59308		1		1	0	0	0	0	0	0	0	0	0	0
AT3G02140	-500	GGCAATAA	Drought	3.32914		-503	CGTGGCAA	ABA	4.21637	AtREG452	3		0	0	0	0	0	0	0	0	0	0	0
AT3G02140	-456	ACGTGTCG	Drought	3.14395	AtREG478	-456	ACGTGTCG	ABA	11.6134	AtREG478	0		1	0	0	0	0	0	0	0	0	0	0
AT3G02140	-455	CGTGTCGA	ABA	10.9023		-456	ACGTGTCG	Drought	3.14395	AtREG478	1		0	0	0	0	0	0	0	0	0	0	0
AT3G02140	-430	TAGCCTAC	ABA	6.73379		-431	GTAGCCTA	Drought	3.44337		1		0	0	0	0	0	0	0	0	0	0	0
AT3G02140	-430	TAGCCTAC	Drought	3.03827		-430	TAGCCTAC	ABA	6.73379		0		0	0	0	0	0	0	0	0	0	0	0
AT3G02140	-394	GTGGCGTG	Drought	3.06077		-395	CGTGGCGT	ABA	5.87049	AtREG508	1		0	0	0	0	0	0	0	0	0	0	0
AT3G05640	-952	GTCACGGC	Drought	3.1785		-956	TTTCGTCA	ABA	3.53931		4		0	0	0	0	0	0	0	0	0	0	0
AT3G06500	-496	GGCCGCCA	MJ	6.73026		-496	GGCCGCCA	Drought	4.72234		0		0	0	0	0	0	0	0	0	0	0	0
AT3G06500	-458	GACGCGTT	MJ	4.13262		-458	GACGCGTT	Drought	3.6246		0		0	0	1	0	0	0	0	0	0	0	0
AT3G06500	-457	ACGCGTTT	Drought	3.7564	AtREG633	-458	GACGCGTT	MJ	4.13262		1		0	0	1	0	0	0	0	0	0	0	0
AT3G06500	-418	CGTGCACA	MJ	4.52998		-418	CGTGCACA	Drought	3.1785		0		0	0	0	0	0	0	0	0	0	0	0
AT3G06500	-153	ACACGTAT	Drought	3.01885		-155	AAACACGT	MJ	3.95765		2		1	0	0	0	0	0	0	0	0	0	0
AT3G11410	-864	ATAGTACG	Drought	3.09903		-864	ATAGTACG	ABA	5.72372		0		0	0	0	0	0	0	0	0	0	0	0
AT3G11410	-863	TAGTACGT	ABA	4.7206		-864	ATAGTACG	Drought	3.09903		1		1	0	0	0	0	0	0	0	0	0	0
AT3G11410	-846	TCGCTTTT	ABA	3.17985		-849	GCATCGCT	Drought	3.1785		3		0	0	0	0	1	0	0	0	0	0	0
AT3G11410	-641	CCATTCAG	Drought	3.14822		-641	CCATTCAG	ABA	8.72187		0		0	0	0	0	0	0	0	0	0	0	0
AT3G11410	-348	ACATGCGT	Drought	3.53166		-351	ACCACATG	ABA	3.27538		3		0	0	0	0	0	0	0	0	0	0	0
AT3G11410	-346	ATGCGTGT	ABA	4.45643		-347	CATGCGTG	Drought	3.02345		1		0	0	0	0	0	0	0	0	0	0	0
AT3G11410	-344	GCGTGTCA	Drought	3.44337		-344	GCGTGTCA	ABA	9.53954		0		0	0	0	0	0	0	0	0	0	0	0
AT3G11410	-343	CGTGTCAA	ABA	5.92109		-344	GCGTGTCA	Drought	3.44337		1		0	0	0	0	0	0	0	0	0	0	0
AT3G11410	-328	CGGTCGTT	Drought	3.06077		-332	AGGCCGGT	ABA	7.26822		4		0	0	0	0	0	0	0	0	0	0	0
AT3G11410	-179	CCAAACGG	Drought	3.47231		-179	CCAAACGG	ABA	3.84788		0		0	0	0	0	0	0	0	0	0	0	0
AT3G11410	-178	CAAACGGT	ABA	3.81582		-179	CCAAACGG	Drought	3.47231		1		0	0	0	0	0	0	0	0	0	0	0
AT3G11410	-178	CAAACGGT	Drought	3.09903		-178	CAAACGGT	ABA	3.81582		0		0	0	0	0	0	0	0	0	0	0	0
AT3G11410	-176	AACGGTAC	ABA	5.20339		-178	CAAACGGT	Drought	3.09903		2		0	0	0	0	0	0	0	0	0	0	0
AT3G11410	-170	ACGTGTCG	Drought	3.14395	AtREG478	-170	ACGTGTCG	ABA	11.6134	AtREG478	0		1	0	0	0	0	0	0	0	0	0	0
AT3G11410	-159	CCTGCCCG	Drought	10.3301		-159	CCTGCCCG	ABA	38.1582		0		0	0	0	0	0	0	0	0	0	0	0
AT3G11410	-158	CTGCCCGT	ABA	20.351		-159	CCTGCCCG	Drought	10.3301		1		0	0	0	0	0	0	0	0	0	0	0
AT3G11410	-158	CTGCCCGT	Drought	5.50939		-158	CTGCCCGT	ABA	20.351		0		0	0	0	0	0	0	0	0	0	0	0
AT3G11410	-157	TGCCCGTT	ABA	11.1682		-158	CTGCCCGT	Drought	5.50939		1		0	0	0	0	0	0	0	0	0	0	0
AT3G11410	-157	TGCCCGTT	Drought	4.03126		-157	TGCCCGTT	ABA	11.1682		0		0	0	0	0	0	0	0	0	0	0	0
AT3G11410	-147	TGCTGACG	Drought	3.32463		-147	TGCTGACG	ABA	5.26319		0		0	0	0	0	0	0	0	0	0	0	0
AT3G11410	-146	GCTGACGG	ABA	7.82732		-147	TGCTGACG	Drought	3.32463		1		0	0	0	0	0	0	0	0	0	0	0
AT3G11410	-146	GCTGACGG	Drought	4.23799		-146	GCTGACGG	ABA	7.82732		0		0	0	0	0	0	0	0	0	0	0	0
AT3G11410	-112	CCCTGCCC	ABA	21.8047		-116	GCCCCCCT	Drought	10.3301		4		0	0	0	0	0	0	0	0	0	0	0
AT3G11410	-111	CCTGCCCG	Drought	10.3301		-111	CCTGCCCG	ABA	38.1582		0		0	0	0	0	0	0	0	0	0	0	0
AT3G11410	-110	CTGCCCGT	ABA	20.351		-111	CCTGCCCG	Drought	10.3301		1		0	0	0	0	0	0	0	0	0	0	0
AT3G11410	-110	CTGCCCGT	Drought	5.50939		-110	CTGCCCGT	ABA	20.351		0		0	0	0	0	0	0	0	0	0	0	0
AT3G11410	-109	TGCCCGTT	ABA	11.1682		-110	CTGCCCGT	Drought	5.50939		1		0	0	0	0	0	0	0	0	0	0	0
AT3G11410	-109	TGCCCGTT	Drought	4.03126		-109	TGCCCGTT	ABA	11.1682		0		0	0	0	0	0	0	0	0	0	0	0
AT3G11410	-106	CCGTTAAT	ABA	3.41079		-109	TGCCCGTT	Drought	4.03126		3		0	0	0	0	0	0	0	0	0	0	0
AT3G12580	-893	ACTTGGGG	H2O2	3.30637		-893	ACTTGGGG	CK	4.16803		0		0	0	0	0	0	0	0	0	0	0	0
AT3G12580	-889	GGGGTTTA	CK	3.84595		-893	ACTTGGGG	H2O2	3.30637		4		0	0	0	0	0	0	0	0	0	0	0
AT3G12580	-796	AGTGATGA	ABA	3.09391		-800	CTTGAGTG	CK	3.33289		4		0	0	0	0	0	0	0	0	0	0	0
AT3G12580	-539	CATTCTAG	H2O2	3.12182		-540	TCATTCTA	CK	3.14409		1		0	0	0	0	0	0	0	0	0	0	0
AT3G12580	-535	CTAGTTCA	CK	3.09552		-539	CATTCTAG	H2O2	3.12182		4		0	0	0	0	0	0	0	0	0	0	0
AT3G12580	-519	TCATTCTA	CK	3.14409		-523	TGAGTCAT	ABA	3.00261		4		0	0	0	0	0	0	0	0	0	0	0
AT3G12580	-518	CATTCTAG	H2O2	3.12182		-519	TCATTCTA	CK	3.14409		1		0	0	0	0	0	0	0	0	0	0	0
AT3G12580	-157	GAAGCGAT	H2O2	3.00534		-157	GAAGCGAT	CK	3.38263		0		0	0	0	0	0	0	0	0	0	0	0
AT3G12580	-155	AGCGATAA	CK	3.2147		-157	GAAGCGAT	H2O2	3.00534		2		0	0	0	0	0	0	0	0	0	0	0
AT3G12580	-76	GAACGTTC	H2O2	4.05146		-77	TGAACGTT	CK	3.35758		1		1	0	0	0	0	0	0	0	0	0	0
AT3G14440	-946	AAGGTCGG	Drought	3.70034		-946	AAGGTCGG	ABA	9.1124		0		0	1	0	0	0	0	0	0	0	0	0
AT3G14440	-943	GTCGGAGA	ABA	3.65587		-946	AAGGTCGG	Drought	3.70034		3		0	1	0	0	0	0	0	0	0	0	0
AT3G14440	-682	CGTAATTA	ABA	4.06418	AtREG646	-685	GACCGTAA	Drought	3.02345		3		0	0	0	0	0	0	0	0	0	0	0
AT3G14440	-645	AGGGACCC	Drought	3.3731		-646	TAGGGACC	ABA	8.32542		1		0	0	0	0	0	0	0	0	0	0	0
AT3G14440	-644	GGGACCCA	ABA	6.16698	AtREG615	-645	AGGGACCC	Drought	3.3731		1		0	0	0	0	0	0	0	0	0	0	0
AT3G14440	-181	CACACTCC	Drought	3.57894		-185	TACTCACA	ABA	3.72275		4		0	0	0	0	0	0	0	0	0	0	0
AT3G19580	-654	ACGCGTTT	Drought	3.7564	AtREG633	-656	GTACGCGT	ABA	7.63163		2		0	0	1	0	0	0	0	0	0	0	0
AT3G19580	-623	CTCGTGGC	Drought	3.68933		-623	CTCGTGGC	ABA	8.17675		0		0	0	0	0	0	0	0	0	0	0	0
AT3G19580	-622	TCGTGGCG	ABA	6.35969		-623	CTCGTGGC	Drought	3.68933		1		0	0	0	0	0	0	0	0	0	0	0
AT3G19580	-452	GCCGTGAC	ABA	5.98559		-456	GTCAGCCG	Drought	4.95845		4		0	0	0	0	0	0	0	0	0	0	0
AT3G19580	-71	TGACCGAC	Drought	3.80583		-71	TGACCGAC	ABA	8.0333		0		0	1	0	0	0	0	0	0	0	0	0
AT3G19580	-70	GACCGACT	ABA	6.35969	AtREG638	-71	TGACCGAC	Drought	3.80583		1		0	1	0	0	0	0	0	0	0	0	0
AT3G29575	-513	CCACGTGT	Drought	3.13465	AtREG382	-513	CCACGTGT	ABA	7.71935	AtREG382	0		1	0	0	1	0	0	0	0	0	0	0
AT3G29575	-512	CACGTGTC	ABA	8.79578	AtREG366	-513	CCACGTGT	Drought	3.13465	AtREG382	1		1	0	0	1	0	0	0	0	0	0	0
AT3G29575	-388	CCCACCTT	ABA	3.91366		-389	TCCCACCT	Drought	3.11852		1		0	0	0	0	0	0	0	0	0	0	0
AT3G29575	-388	CCCACCTT	Drought	3.1785		-388	CCCACCTT	ABA	3.91366		0		0	0	0	0	0	0	0	0	0	0	0
AT3G29575	-317	ACCACGTG	ABA	5.29362	AtREG544	-318	AACCACGT	Drought	3.27291		1		1	0	0	1	0	0	0	0	0	0	0
AT3G29575	-272	CCACGTGT	Drought	3.13465	AtREG382	-272	CCACGTGT	ABA	7.71935	AtREG382	0		1	0	0	1	0	0	0	0	0	0	0
AT3G29575	-271	CACGTGTC	ABA	8.79578	AtREG366	-272	CCACGTGT	Drought	3.13465	AtREG382	1		1	0	0	1	0	0	0	0	0	0	0
AT3G29575	-270	ACGTGTCG	Drought	3.14395	AtREG478	-270	ACGTGTCG	ABA	11.6134	AtREG478	0		1	0	0	0	0	0	0	0	0	0	0
AT3G29575	-269	CGTGTCGT	ABA	8.21868	AtREG428	-270	ACGTGTCG	Drought	3.14395	AtREG478	1		0	0	0	0	0	0	0	0	0	0	0
AT3G29575	-269	CGTGTCGT	Drought	3.49635	AtREG428	-269	CGTGTCGT	ABA	8.21868	AtREG428	0		0	0	0	0	0	0	0	0	0	0	0
AT3G29575	-268	GTGTCGTT	ABA	3.2475	AtREG527	-269	CGTGTCGT	Drought	3.49635	AtREG428	1		0	0	0	0	0	0	0	0	0	0	0
AT3G50970	-992	CCTTTAGT	DREB1Aox	4.03643		-992	CCTTTAGT	ABA	3.33623		0		0	0	0	0	1	0	0	0	0	0	0
AT3G50970	-978	ATCCTATC	DREB1Aox	5.49603		-980	CAATCCTA	ABA	3.58293		2		0	0	0	0	0	0	0	0	0	0	0
AT3G50970	-977	TCCTATCT	ABA	4.4892		-978	ATCCTATC	DREB1Aox	5.49603		1		0	0	0	0	0	0	0	0	0	0	0
AT3G50970	-949	TGGATCCT	DREB1Aox	4.91135		-949	TGGATCCT	ABA	3.2475		0		0	0	0	0	0	0	0	0	0	0	0
AT3G50970	-947	GATCCTAC	ABA	4.97715		-949	TGGATCCT	DREB1Aox	4.91135		2		0	0	0	0	0	0	0	0	0	0	0
AT3G50970	-925	TAAGTCTA	ABA	3.2201		-927	AATAAGTC	DREB1Aox	3.51746		2		0	0	0	0	0	0	0	0	0	0	0
AT3G50970	-918	ACCATAGA	DREB1Aox	3.43566		-919	TACCATAG	ABA	5.45117		1		0	0	0	0	0	0	0	0	0	0	0
AT3G50970	-917	CCATAGAG	ABA	3.98172		-918	ACCATAGA	DREB1Aox	3.43566		1		0	0	0	0	0	0	0	0	0	0	0
AT3G50970	-872	TACATCCA	ABA	4.4673		-876	CACTTACA	DREB1Aox	3.28296		4		0	0	0	0	0	0	0	0	0	0	0
AT3G50970	-823	CCTTGCGC	DREB1Aox	15.3889		-824	TCCTTGCG	ABA	7.4455		1		0	0	0	0	0	0	0	0	0	0	0
AT3G50970	-821	TTGCGCCT	ABA	7.26822		-823	CCTTGCGC	DREB1Aox	15.3889		2		0	0	0	0	0	0	0	0	0	0	0
AT3G50970	-819	GCGCCTTC	Drought	5.16506		-820	TGCGCCTT	ABA	9.53954		1		0	0	0	0	0	0	0	0	0	0	0
AT3G50970	-797	TTCCTACA	DREB1Aox	3.62092		-800	AACTTCCT	ABA	3.28242		3		0	0	0	0	0	0	0	0	0	0	0
AT3G50970	-753	AAGTCCTC	ABA	4.33		-754	TAAGTCCT	DREB1Aox	4.99099		1		0	0	0	0	0	0	0	0	0	0	0
AT3G50970	-753	AAGTCCTC	DREB1Aox	3.92908		-753	AAGTCCTC	ABA	4.33		0		0	0	0	0	0	0	0	0	0	0	0
AT3G50970	-741	GTAATCTA	DREB1Aox	3.51746		-742	GGTAATCT	ABA	3.39184		1		0	0	0	0	0	0	0	0	0	0	0
AT3G50970	-608	TCGAGAGA	DREB1Aox	3.51077		-608	TCGAGAGA	ABA	3.48211		0		0	0	0	0	0	0	0	0	0	0	0
AT3G50970	-369	AAAGGTGG	DREB1Aox	4.27469		-369	AAAGGTGG	ABA	4.2398		0		0	0	0	0	1	0	0	0	0	0	0
AT3G50970	-368	AAGGTGGA	ABA	3.37683		-369	AAAGGTGG	DREB1Aox	4.27469		1		0	0	0	0	0	0	0	0	0	0	0
AT3G50970	-262	TACGTCGG	ABA	7.26822		-263	TTACGTCG	Drought	3.13826		1		1	1	0	0	0	0	0	0	0	0	0
AT3G50970	-262	TACGTCGG	DREB1Aox	13.1905		-262	TACGTCGG	ABA	7.26822		0		1	1	0	0	0	0	0	0	0	0	0
AT3G50970	-259	GTCGGTCG	ABA	8.17675		-260	CGTCGGTC	DREB1Aox	7.24183		1		0	1	0	0	0	0	0	0	0	0	0
AT3G50970	-259	GTCGGTCG	DREB1Aox	13.1905		-259	GTCGGTCG	ABA	8.17675		0		0	1	0	0	0	0	0	0	0	0	0
AT3G50970	-259	GTCGGTCG	Drought	3.68933		-259	GTCGGTCG	DREB1Aox	13.1905		0		0	1	0	0	0	0	0	0	0	0	0
AT3G50970	-257	CGGTCGCT	ABA	10.9023		-259	GTCGGTCG	Drought	3.68933		2		0	0	0	0	0	0	0	0	0	0	0
AT3G50970	-242	ACTACACC	Drought	3.46745		-242	ACTACACC	ABA	4.26944		0		0	0	0	0	0	0	0	0	0	0	0
AT3G50970	-241	CTACACCG	DREB1Aox	6.71515		-242	ACTACACC	Drought	3.46745		1		0	0	0	0	0	0	0	0	0	0	0
AT3G50970	-237	ACCGACGT	ABA	7.53741		-238	CACCGACG	DREB1Aox	6.7561		1		1	1	0	0	0	0	0	0	0	0	0
AT3G50970	-237	ACCGACGT	DREB1Aox	11.3992		-237	ACCGACGT	ABA	7.53741		0		1	1	0	0	0	0	0	0	0	0	0
AT3G50970	-236	CCGACGTC	ABA	6.8343		-237	ACCGACGT	DREB1Aox	11.3992		1		1	1	0	0	0	0	0	0	0	0	0
AT3G50970	-222	GCCATGTG	Drought	3.44337		-222	GCCATGTG	ABA	3.81582		0		0	0	0	1	0	0	0	0	0	0	0
AT3G50970	-221	CCATGTGT	ABA	3.41079		-222	GCCATGTG	Drought	3.44337		1		0	0	0	1	0	0	0	0	0	0	0
AT3G50970	-220	CATGTGTG	DREB1Aox	3.01497		-221	CCATGTGT	ABA	3.41079		1		0	0	0	1	0	0	0	0	0	0	0
AT3G50970	-213	GTGTGACT	ABA	3.86412		-215	GTGTGTGA	DREB1Aox	3.32733		2		0	0	0	0	0	0	0	0	0	0	0
AT3G50970	-170	GATGTCGG	DREB1Aox	9.47009		-170	GATGTCGG	ABA	5.87049		0		0	1	0	0	0	0	0	0	0	0	0
AT3G50970	-169	ATGTCGGC	ABA	10.9023		-170	GATGTCGG	DREB1Aox	9.47009		1		0	1	0	0	0	0	0	0	0	0	0
AT3G50970	-169	ATGTCGGC	DREB1Aox	18.4667		-169	ATGTCGGC	ABA	10.9023		0		0	1	0	0	0	0	0	0	0	0	0
AT3G50970	-169	ATGTCGGC	Drought	3.54175		-169	ATGTCGGC	DREB1Aox	18.4667		0		0	1	0	0	0	0	0	0	0	0	0
AT3G50970	-168	TGTCGGCC	DREB1Aox	6.71515		-169	ATGTCGGC	Drought	3.54175		1		0	1	0	0	0	0	0	0	0	0	0
AT3G50970	-167	GTCGGCCA	Drought	3.11852		-167	GTCGGCCA	DREB1Aox	6.96855		0		0	1	0	0	0	0	0	0	0	0	0
AT3G50970	-161	CAACACGT	DREB1Aox	6.39934		-161	CAACACGT	ABA	6.80046		0		1	0	0	0	0	0	0	0	0	0	0
AT3G50970	-159	ACACGTAT	Drought	3.01885		-159	ACACGTAT	DREB1Aox	5.05936		0		1	0	0	0	0	0	0	0	0	0	0
AT3G50970	-156	CGTATTGA	DREB1Aox	4.65546		-159	ACACGTAT	Drought	3.01885		3		0	0	0	0	0	0	0	0	0	0	0
AT3G50970	-58	ATCAAAGT	DREB1Aox	3.14326		-61	TCGATCAA	ABA	3.37932		3		0	0	0	0	1	0	0	0	0	0	0
AT3G57540	-997	CGTGGTCT	Drought	3.13826		-997	CGTGGTCT	ABA	5.79618		0		0	0	0	0	0	0	0	0	0	0	0
AT3G57540	-968	CGTGTTTC	Drought	3.16113		-968	CGTGTTTC	ABA	5.00435		0		0	0	0	0	0	0	0	0	0	0	0
AT3G57540	-374	GCCACGTA	Drought	3.1598	AtREG413	-375	TGCCACGT	ABA	3.17985	AtREG379	1		1	0	0	0	0	0	0	0	0	0	0
AT3G57540	-372	CACGTAGA	ABA	4.52245		-373	CCACGTAG	Drought	3.08938	AtREG495	1		1	0	0	0	0	0	0	0	0	0	0
AT3G57540	-312	GGTCGGTC	Drought	3.03827		-313	TGGTCGGT	ABA	5.30896		1		0	1	0	0	0	0	0	0	0	0	0
AT3G57540	-309	CGGTCCTA	ABA	6.78367		-310	TCGGTCCT	Drought	3.97312		1		0	0	0	0	0	0	0	0	0	0	0
AT3G57540	-309	CGGTCCTA	Drought	5.50939		-309	CGGTCCTA	ABA	6.78367		0		0	0	0	0	0	0	0	0	0	0	0
AT3G57540	-297	GCCGACAC	Drought	4.21637		-297	GCCGACAC	ABA	15.5748		0		0	1	0	0	0	0	0	0	0	0	0
AT3G57540	-296	CCGACACT	ABA	5.79618		-297	GCCGACAC	Drought	4.21637		1		0	1	0	0	0	0	0	0	0	0	0
AT3G57540	-296	CCGACACT	Drought	3.13826		-296	CCGACACT	ABA	5.79618		0		0	1	0	0	0	0	0	0	0	0	0
AT3G57540	-121	GACACACG	Drought	3.61554		-121	GACACACG	ABA	5.72372		0		0	0	0	0	0	0	0	0	0	0	0
AT3G57540	-120	ACACACGT	ABA	5.34214		-121	GACACACG	Drought	3.61554		1		1	0	0	0	0	0	0	0	0	0	0
AT3G57540	-119	CACACGTC	Drought	3.06077		-119	CACACGTC	ABA	4.2398		0		1	0	0	0	0	0	0	0	0	0	0
AT3G57540	-118	ACACGTCT	ABA	5.19159		-119	CACACGTC	Drought	3.06077		1		1	0	0	0	0	0	0	0	0	0	0
AT3G57540	-79	ACGTAGCT	Drought	3.48486		-81	CAACGTAG	ABA	6.44927		2		1	0	0	0	0	0	0	0	0	0	0
AT3G60420	-582	AGGACCAC	SA	3.68587		-584	CAAGGACC	H2O2	3.19615		2		0	0	0	0	0	0	0	0	0	0	0
AT3G63060	-774	TCTAACGT	ABA	5.08776		-775	GTCTAACG	Drought	3.89815		1		1	0	0	0	0	0	0	0	0	0	0
AT3G63060	-774	TCTAACGT	Drought	3.09903		-774	TCTAACGT	ABA	5.08776		0		1	0	0	0	0	0	0	0	0	0	0
AT3G63060	-759	ACACGCGT	Drought	3.7564	AtREG536	-759	ACACGCGT	ABA	6.16698	AtREG536	0		0	0	1	0	0	0	0	0	0	0	0
AT3G63060	-757	ACGCGTAG	ABA	6.35969		-758	CACGCGTA	Drought	3.70034		1		0	0	1	0	0	0	0	0	0	0	0
AT3G63060	-757	ACGCGTAG	Drought	3.44337		-757	ACGCGTAG	ABA	6.35969		0		0	0	1	0	0	0	0	0	0	0	0
AT3G63060	-591	CCATTCAG	Drought	3.14822		-591	CCATTCAG	ABA	8.72187		0		0	0	0	0	0	0	0	0	0	0	0
AT3G63060	-316	CACGTGTT	Drought	3.12388	AtREG590	-316	CACGTGTT	ABA	5.24511	AtREG590	0		1	0	0	1	0	0	0	0	0	0	0
AT3G63060	-315	ACGTGTTC	ABA	5.93571		-316	CACGTGTT	Drought	3.12388	AtREG590	1		1	0	0	0	0	0	0	0	0	0	0
AT3G63060	-250	CTCGACAC	Drought	4.13204		-250	CTCGACAC	ABA	12.7194		0		0	0	0	0	0	0	0	0	0	0	0
AT3G63060	-249	TCGACACG	ABA	12.2106		-250	CTCGACAC	Drought	4.13204		1		0	0	0	0	0	0	0	0	0	0	0
AT3G63060	-249	TCGACACG	Drought	4.40751		-249	TCGACACG	ABA	12.2106		0		0	0	0	0	0	0	0	0	0	0	0
AT3G63060	-248	CGACACGT	ABA	9.09731	AtREG478	-249	TCGACACG	Drought	4.40751		1		1	0	0	0	0	0	0	0	0	0	0
AT3G63060	-248	CGACACGT	Drought	4.10468	AtREG478	-248	CGACACGT	ABA	9.09731	AtREG478	0		1	0	0	0	0	0	0	0	0	0	0
AT3G63060	-247	GACACGTG	ABA	9.56014	AtREG366	-248	CGACACGT	Drought	4.10468	AtREG478	1		1	0	0	1	0	0	0	0	0	0	0
AT3G63060	-203	TCGAGACG	Drought	3.30564		-206	CAATCGAG	ABA	4.05219		3		0	0	0	0	0	0	0	0	0	0	0
AT3G63060	-146	ACACGCGT	Drought	3.7564	AtREG536	-146	ACACGCGT	ABA	6.16698	AtREG536	0		0	0	1	0	0	0	0	0	0	0	0
AT3G63060	-145	CACGCGTC	ABA	8.25041		-146	ACACGCGT	Drought	3.7564	AtREG536	1		0	0	1	0	0	0	0	0	0	0	0
AT3G63060	-143	CGCGTCAC	Drought	4.13204		-143	CGCGTCAC	ABA	7.63163		0		0	0	1	0	0	0	0	0	0	0	0
AT3G63060	-120	CTCGACAC	Drought	4.13204		-120	CTCGACAC	ABA	12.7194		0		0	0	0	0	0	0	0	0	0	0	0
AT3G63060	-107	GCGTCGGG	Drought	7.29184		-107	GCGTCGGG	ABA	17.9568		0		0	1	0	0	0	0	0	0	0	0	0
AT3G63060	-67	CCACGTGT	Drought	3.13465	AtREG382	-67	CCACGTGT	ABA	7.71935	AtREG382	0		1	0	0	1	0	0	0	0	0	0	0
AT3G63060	-66	CACGTGTG	ABA	7.74785	AtREG460	-67	CCACGTGT	Drought	3.13465	AtREG382	1		1	0	0	1	0	0	0	0	0	0	0
AT3G63060	-65	ACGTGTGT	Drought	3.32463		-65	ACGTGTGT	ABA	6.14039		0		1	0	0	0	0	0	0	0	0	0	0
AT3G63060	-17	TCACGACG	Drought	3.79958		-17	TCACGACG	ABA	8.77199		0		0	0	0	0	0	0	0	0	0	0	0
AT3G63060	-9	CGCGTGTT	ABA	5.87049		-11	CGCGCGTG	Drought	3.51663		2		0	0	1	0	0	0	0	0	0	0	0
AT3G63060	-9	CGCGTGTT	Drought	3.1785		-9	CGCGTGTT	ABA	5.87049		0		0	0	1	0	0	0	0	0	0	0	0
AT3G63060	-8	GCGTGTTT	ABA	5.30896		-9	CGCGTGTT	Drought	3.1785		1		0	0	0	0	0	0	0	0	0	0	0
AT4G17490	-545	CGTACGTG	Drought	3.21381		-548	CGACGTAC	H2O2	3.83538		3		1	0	0	0	0	0	0	0	0	0	0
AT4G24380	-725	GCGGAGGG	Drought	5.63461		-728	GACGCGGA	H2O2	5.75308		3		0	0	0	0	0	0	0	0	0	0	0
AT4G24380	-700	CCGCGAAT	H2O2	5.39351		-700	CCGCGAAT	Drought	3.87379		0		0	0	1	0	0	0	0	0	0	0	0
AT4G24380	-298	TCCCACGC	Drought	3.24082		-299	TTCCCACG	H2O2	3.12667		1		0	0	0	0	0	0	0	0	0	0	0
AT4G24380	-298	TCCCACGC	H2O2	4.51222		-298	TCCCACGC	Drought	3.24082		0		0	0	0	0	0	0	0	0	0	0	0
AT4G24380	-296	CCACGCGG	Drought	4.59116		-298	TCCCACGC	H2O2	4.51222		2		0	0	1	0	0	0	0	0	0	0	0
AT4G24380	-294	ACGCGGTT	H2O2	3.50797	AtREG441	-294	ACGCGGTT	Drought	3.02345	AtREG441	0		0	0	1	0	0	0	0	0	0	0	0
AT4G24960	-977	ACTACACC	Drought	3.46745		-977	ACTACACC	ABA	4.26944		0		0	0	0	0	0	0	0	0	0	0	0
AT4G24960	-976	CTACACCC	ABA	6.49501		-977	ACTACACC	Drought	3.46745		1		0	0	0	0	0	0	0	0	0	0	0
AT4G24960	-976	CTACACCC	Drought	3.51663		-976	CTACACCC	ABA	6.49501		0		0	0	0	0	0	0	0	0	0	0	0
AT4G24960	-975	TACACCCC	ABA	10.1755		-976	CTACACCC	Drought	3.51663		1		0	0	0	0	0	0	0	0	0	0	0
AT4G24960	-974	ACACCCCT	Drought	3.22816		-975	TACACCCC	ABA	10.1755		1		0	0	0	0	0	0	0	0	0	0	0
AT4G24960	-522	GCTTACGT	Drought	3.2059		-522	GCTTACGT	ABA	5.26319		0		1	0	0	0	0	0	0	0	0	0	0
AT4G24960	-521	CTTACGTG	ABA	7.50652		-522	GCTTACGT	Drought	3.2059		1		1	0	0	0	0	0	0	0	0	0	0
AT4G24960	-349	CACCGACC	Drought	4.65582		-349	CACCGACC	ABA	8.59902		0		0	1	0	0	0	0	0	0	0	0	0
AT4G24960	-348	ACCGACCG	ABA	9.39278		-349	CACCGACC	Drought	4.65582		1		0	1	0	0	0	0	0	0	0	0	0
AT4G24960	-348	ACCGACCG	Drought	3.81419		-348	ACCGACCG	ABA	9.39278		0		0	1	0	0	0	0	0	0	0	0	0
AT4G24960	-347	CCGACCGA	ABA	7.89479		-348	ACCGACCG	Drought	3.81419		1		0	1	0	0	0	0	0	0	0	0	0
AT4G24960	-319	TAAGGTCG	Drought	3.08362		-319	TAAGGTCG	ABA	6.8343		0		0	0	0	0	0	0	0	0	0	0	0
AT4G24960	-318	AAGGTCGG	ABA	9.1124		-319	TAAGGTCG	Drought	3.08362		1		0	1	0	0	0	0	0	0	0	0	0
AT4G24960	-318	AAGGTCGG	Drought	3.70034		-318	AAGGTCGG	ABA	9.1124		0		0	1	0	0	0	0	0	0	0	0	0
AT4G24960	-316	GGTCGGTG	ABA	6.02497		-318	AAGGTCGG	Drought	3.70034		2		0	1	0	0	0	0	0	0	0	0	0
AT4G24960	-313	CGGTGCCA	Drought	4.03126		-313	CGGTGCCA	ABA	11.1682		0		0	0	0	0	0	0	0	0	0	0	0
AT4G24960	-312	GGTGCCAT	ABA	7.82732		-313	CGGTGCCA	Drought	4.03126		1		0	0	0	0	0	0	0	0	0	0	0
AT4G24960	-312	GGTGCCAT	Drought	3.1785		-312	GGTGCCAT	ABA	7.82732		0		0	0	0	0	0	0	0	0	0	0	0
AT4G24960	-277	CCACGTGT	Drought	3.13465	AtREG382	-277	CCACGTGT	ABA	7.71935	AtREG382	0		1	0	0	1	0	0	0	0	0	0	0
AT4G24960	-276	CACGTGTG	ABA	7.74785	AtREG460	-277	CCACGTGT	Drought	3.13465	AtREG382	1		1	0	0	1	0	0	0	0	0	0	0
AT4G24960	-204	ATGTCGGC	Drought	3.54175		-204	ATGTCGGC	ABA	10.9023		0		0	1	0	0	0	0	0	0	0	0	0
AT4G24960	-203	TGTCGGCA	ABA	4.2009		-204	ATGTCGGC	Drought	3.54175		1		0	1	0	0	0	0	0	0	0	0	0
AT4G24960	-197	CATCAGCG	Drought	3.38692		-198	GCATCAGC	ABA	4.4892		1		0	0	0	0	0	0	0	0	0	0	0
AT4G24960	-186	TAGTACGA	Drought	3.14395		-186	TAGTACGA	ABA	4.97715		0		0	0	0	0	0	0	0	0	0	0	0
AT4G26080	-590	CGACACGT	Drought	4.10468	AtREG478	-590	CGACACGT	ABA	9.09731	AtREG478	0		1	0	0	0	0	0	0	0	0	0	0
AT4G26080	-589	GACACGTC	ABA	6.99081	AtREG481	-590	CGACACGT	Drought	4.10468	AtREG478	1		1	0	0	0	0	0	0	0	0	0	0
AT4G26080	-193	TAGCCTAC	Drought	3.03827		-193	TAGCCTAC	ABA	6.73379		0		0	0	0	0	0	0	0	0	0	0	0
AT4G26080	-192	AGCCTACC	ABA	12.2106		-193	TAGCCTAC	Drought	3.03827		1		0	0	0	0	0	0	1	0	0	0	0
AT4G26080	-192	AGCCTACC	Drought	3.30564		-192	AGCCTACC	ABA	12.2106		0		0	0	0	0	0	0	1	0	0	0	0
AT4G26080	-191	GCCTACCC	ABA	18.3159		-192	AGCCTACC	Drought	3.30564		1		0	0	0	0	0	0	1	0	0	0	0
AT4G26080	-190	CCTACCCA	Drought	3.13826		-190	CCTACCCA	ABA	7.72824		0		0	0	0	0	0	0	1	0	0	0	0
AT4G26080	-49	ACTACACC	Drought	3.46745		-49	ACTACACC	ABA	4.26944		0		0	0	0	0	0	0	0	0	0	0	0
AT4G26080	-48	CTACACCA	ABA	3.09914		-49	ACTACACC	Drought	3.46745		1		0	0	0	0	0	0	0	0	0	0	0
AT4G26080	-30	GAGGTCCT	Drought	4.34952		-30	GAGGTCCT	ABA	8.0333		0		0	0	0	0	0	0	0	0	0	0	0
AT4G27280	-902	TGCTGACG	Drought	3.32463		-903	TTGCTGAC	H2O2	3.45185		1		0	0	0	0	0	0	0	0	0	0	0
AT4G27280	-902	TGCTGACG	H2O2	3.30637		-902	TGCTGACG	Drought	3.32463		0		0	0	0	0	0	0	0	0	0	0	0
AT4G27280	-112	CCAGACAC	H2O2	3.52229		-113	CCCAGACA	Drought	3.44337		1		0	0	0	0	0	0	0	0	0	0	0
AT4G27410	-746	CGGACGGG	Drought	6.52428		-747	ACGGACGG	ABA	7.26822		1		0	0	0	0	0	0	0	0	0	0	0
AT4G27410	-743	ACGGGAAA	ABA	4.36093		-746	CGGACGGG	Drought	6.52428		3		0	0	0	0	0	0	0	0	0	0	0
AT4G27410	-730	TTCCACGC	Drought	3.06077		-730	TTCCACGC	ABA	5.65306		0		0	0	0	0	0	0	0	0	0	0	0
AT4G27410	-729	TCCACGCG	ABA	8.67231		-730	TTCCACGC	Drought	3.06077		1		0	0	1	0	0	0	0	0	0	0	0
AT4G27410	-725	CGCGTGTC	Drought	3.24082		-725	CGCGTGTC	ABA	8.97839		0		0	0	1	0	0	0	0	0	0	0	0
AT4G27410	-723	CGTGTCTG	ABA	4.81998		-725	CGCGTGTC	Drought	3.24082		2		0	0	0	0	0	0	0	0	0	0	0
AT4G27410	-480	ACGTGTCG	Drought	3.14395	AtREG478	-480	ACGTGTCG	ABA	11.6134	AtREG478	0		1	0	0	0	0	0	0	0	0	0	0
AT4G27410	-479	CGTGTCGA	ABA	10.9023		-480	ACGTGTCG	Drought	3.14395	AtREG478	1		0	0	0	0	0	0	0	0	0	0	0
AT4G27410	-456	CCTGACGG	Drought	5.16506		-458	TTCCTGAC	ABA	6.42664		2		0	0	0	0	0	0	0	0	0	0	0
AT4G27410	-453	GACGGTTC	ABA	8.20606		-456	CCTGACGG	Drought	5.16506		3		0	0	0	0	0	0	0	0	0	0	0
AT4G27410	-453	GACGGTTC	Drought	3.55445		-453	GACGGTTC	ABA	8.20606		0		0	0	0	0	0	0	0	0	0	0	0
AT4G27410	-452	ACGGTTCA	ABA	4.71088		-453	GACGGTTC	Drought	3.55445		1		0	0	0	0	0	0	0	0	0	0	0
AT4G27410	-446	CATGCACC	Drought	3.24992		-447	TCATGCAC	ABA	4.12521		1		0	0	0	0	0	0	0	0	0	0	0
AT4G27410	-445	ATGCACCC	ABA	11.741		-446	CATGCACC	Drought	3.24992		1		0	0	0	0	0	0	0	0	0	0	0
AT4G27410	-445	ATGCACCC	Drought	5.29749		-445	ATGCACCC	ABA	11.741		0		0	0	0	0	0	0	0	0	0	0	0
AT4G27410	-444	TGCACCCG	ABA	23.4819		-445	ATGCACCC	Drought	5.29749		1		0	0	0	0	0	0	0	0	0	0	0
AT4G27410	-444	TGCACCCG	Drought	6.35699		-444	TGCACCCG	ABA	23.4819		0		0	0	0	0	0	0	0	0	0	0	0
AT4G27410	-435	ACGGCACC	Drought	5.69937		-435	ACGGCACC	ABA	10.5264		0		0	0	0	0	0	0	0	0	0	0	0
AT4G27410	-263	TAGTACAC	ABA	4.09752		-264	GTAGTACA	Drought	3.08362		1		0	0	0	0	0	0	0	0	0	0	0
AT4G27410	-176	TAAGGTCG	Drought	3.08362		-176	TAAGGTCG	ABA	6.8343		0		0	0	0	0	0	0	0	0	0	0	0
AT4G27410	-175	AAGGTCGG	ABA	9.1124		-176	TAAGGTCG	Drought	3.08362		1		0	1	0	0	0	0	0	0	0	0	0
AT4G27410	-175	AAGGTCGG	Drought	3.70034		-175	AAGGTCGG	ABA	9.1124		0		0	1	0	0	0	0	0	0	0	0	0
AT4G27410	-168	GCCAGTTC	ABA	6.6362		-170	CGGCCAGT	Drought	6.88674		2		0	0	0	0	0	0	0	0	0	0	0
AT4G27410	-129	GGTCCACA	Drought	3.29101		-130	GGGTCCAC	ABA	8.84827		1		0	0	0	0	0	0	0	0	0	0	0
AT4G30290	-342	CGGAGTGT	BL	8.89827		-343	TCGGAGTG	Drought	3.1785		1		0	0	0	0	0	0	0	0	0	0	0
AT4G30290	-279	GTGTTGAC	BL	4.05366		-283	AGCCGTGT	Drought	3.06077		4		0	0	0	0	0	0	0	0	0	0	0
AT4G34410	-134	CACGTGTT	Drought	3.12388	AtREG590	-136	CGCACGTG	H2O2	3.26879	AtREG541	2		1	0	0	1	0	0	0	0	0	0	0
AT4G34410	-132	CGTGTTTC	H2O2	3.14376		-132	CGTGTTTC	Drought	3.16113		0		0	0	0	0	0	0	0	0	0	0	0
AT5G02020	-964	CAGCCGAC	Drought	5.76564		-964	CAGCCGAC	ABA	7.09919		0		0	1	0	0	0	0	0	0	0	0	0
AT5G02020	-963	AGCCGACA	ABA	5.26319		-964	CAGCCGAC	Drought	5.76564		1		0	1	0	0	0	0	0	0	0	0	0
AT5G02020	-779	CTCGTGGC	Drought	3.68933		-779	CTCGTGGC	ABA	8.17675		0		0	0	0	0	0	0	0	0	0	0	0
AT5G02020	-778	TCGTGGCA	ABA	6.27257		-779	CTCGTGGC	Drought	3.68933		1		0	0	0	0	0	0	0	0	0	0	0
AT5G02020	-762	CTACCGAC	Drought	3.93528		-762	CTACCGAC	ABA	7.26822		0		0	1	0	0	0	0	0	0	0	0	0
AT5G02020	-761	TACCGACC	ABA	7.76098		-762	CTACCGAC	Drought	3.93528		1		0	1	0	0	0	0	0	0	0	0	0
AT5G02020	-718	CCACGTGT	Drought	3.13465	AtREG382	-718	CCACGTGT	ABA	7.71935	AtREG382	0		1	0	0	1	0	0	0	0	0	0	0
AT5G02020	-717	CACGTGTC	ABA	8.79578	AtREG366	-718	CCACGTGT	Drought	3.13465	AtREG382	1		1	0	0	1	0	0	0	0	0	0	0
AT5G02020	-716	ACGTGTCG	Drought	3.14395	AtREG478	-716	ACGTGTCG	ABA	11.6134	AtREG478	0		1	0	0	0	0	0	0	0	0	0	0
AT5G02020	-715	CGTGTCGA	ABA	10.9023		-716	ACGTGTCG	Drought	3.14395	AtREG478	1		0	0	0	0	0	0	0	0	0	0	0
AT5G02020	-81	CGACCTAT	Drought	3.11852		-83	ACCGACCT	ABA	5.14492		2		0	0	0	0	0	0	0	0	0	0	0
AT5G04340	-613	GGGCACTA	Drought	4.76774		-617	AGGGGGGC	ABA	25.4388		4		0	0	0	0	0	0	0	0	0	0	0
AT5G04340	-414	TAGCCGAC	Drought	4.74169		-414	TAGCCGAC	ABA	10.0087		0		0	1	0	0	0	0	0	0	0	0	0
AT5G04340	-413	AGCCGACT	ABA	8.80573		-414	TAGCCGAC	Drought	4.74169		1		0	1	0	0	0	0	0	0	0	0	0
AT5G04340	-413	AGCCGACT	Drought	3.1785		-413	AGCCGACT	ABA	8.80573		0		0	1	0	0	0	0	0	0	0	0	0
AT5G04340	-412	GCCGACTT	ABA	7.50652		-413	AGCCGACT	Drought	3.1785		1		0	1	0	0	0	0	0	0	0	0	0
AT5G04340	-412	GCCGACTT	Drought	3.38692		-412	GCCGACTT	ABA	7.50652		0		0	1	0	0	0	0	0	0	0	0	0
AT5G04340	-410	CGACTTAA	ABA	6.56485		-412	GCCGACTT	Drought	3.38692		2		0	0	0	0	0	0	0	0	0	0	0
AT5G04340	-252	TAGCCGAC	Drought	4.74169		-252	TAGCCGAC	ABA	10.0087		0		0	1	0	0	0	0	0	0	0	0	0
AT5G04340	-251	AGCCGACT	ABA	8.80573		-252	TAGCCGAC	Drought	4.74169		1		0	1	0	0	0	0	0	0	0	0	0
AT5G04340	-251	AGCCGACT	Drought	3.1785		-251	AGCCGACT	ABA	8.80573		0		0	1	0	0	0	0	0	0	0	0	0
AT5G04340	-250	GCCGACTT	ABA	7.50652		-251	AGCCGACT	Drought	3.1785		1		0	1	0	0	0	0	0	0	0	0	0
AT5G04340	-250	GCCGACTT	Drought	3.38692		-250	GCCGACTT	ABA	7.50652		0		0	1	0	0	0	0	0	0	0	0	0
AT5G04340	-81	CTCGACAC	Drought	4.13204		-81	CTCGACAC	ABA	12.7194		0		0	0	0	0	0	0	0	0	0	0	0
AT5G04340	-80	TCGACACG	ABA	12.2106		-81	CTCGACAC	Drought	4.13204		1		0	0	0	0	0	0	0	0	0	0	0
AT5G04340	-80	TCGACACG	Drought	4.40751		-80	TCGACACG	ABA	12.2106		0		0	0	0	0	0	0	0	0	0	0	0
AT5G04340	-79	CGACACGC	ABA	6.6362		-80	TCGACACG	Drought	4.40751		1		0	0	0	0	0	0	0	0	0	0	0
AT5G13330	-163	CGGTCCTA	MJ	5.23465		-163	CGGTCCTA	ABA	6.78367		0		0	0	0	0	0	0	0	0	0	0	0
AT5G25110	-754	TCGACATA	ABA	4.09752		-755	GTCGACAT	DREB1Aox	8.52308		1		0	0	0	0	0	0	0	0	0	0	0
AT5G25110	-753	CGACATAA	DREB1Aox	4.93761		-754	TCGACATA	ABA	4.09752		1		0	0	0	0	0	0	0	0	0	0	0
AT5G25110	-361	TGGACGGT	ABA	4.96366		-364	TATTGGAC	DREB1Aox	3.17024		3		0	0	0	0	0	0	0	0	0	0	0
AT5G25110	-361	TGGACGGT	DREB1Aox	4.50407		-361	TGGACGGT	ABA	4.96366		0		0	0	0	0	0	0	0	0	0	0	0
AT5G42380	-339	CCGCACAT	H2O2	6.05587		-343	GTGTCCGC	Drought	5.38962		4		0	0	0	0	0	0	0	0	0	0	0
AT5G42380	-212	CCCCTAGT	H2O2	5.75308		-212	CCCCTAGT	Drought	4.13204		0		0	0	0	0	0	0	0	0	0	0	0
AT5G42380	-171	ATTGCGGA	Drought	3.03827		-173	TCATTGCG	H2O2	3.30637		2		0	0	0	0	0	0	0	0	0	0	0
AT5G42380	-170	TTGCGGAG	H2O2	3.59567		-171	ATTGCGGA	Drought	3.03827		1		0	0	0	0	0	0	0	0	0	0	0
AT5G42380	-143	CGCGCAAC	Drought	6.88674		-145	GCCGCGCA	H2O2	14.3827		2		0	0	1	0	0	0	0	0	0	0	0
AT5G43580	-478	TCCCTACG	MJ	3.92598		-478	TCCCTACG	ABA	6.78367		0		0	0	0	0	0	0	0	0	0	0	0
AT5G45110	-954	ACGCGACT	SA	5.69467		-954	ACGCGACT	H2O2	4.31481		0		0	0	1	0	0	0	0	0	0	0	0
AT5G45110	-739	CTATAGGC	SA	3.92736		-740	ACTATAGG	H2O2	3.28747		1		0	0	0	0	0	0	0	0	0	0	0
AT5G45110	-482	ACCTAAGA	H2O2	3.21102		-483	CACCTAAG	SA	5.5021		1		0	0	0	0	0	0	0	0	0	0	0
AT5G47240	-889	CACGTAGC	MJ	3.36513		-890	CCACGTAG	Drought	3.08938	AtREG495	1		1	0	0	0	0	0	0	0	0	0	0
AT5G47240	-888	ACGTAGCT	Drought	3.48486		-889	CACGTAGC	MJ	3.36513		1		1	0	0	0	0	0	0	0	0	0	0
AT5G47240	-888	ACGTAGCT	MJ	3.54758		-888	ACGTAGCT	Drought	3.48486		0		1	0	0	0	0	0	0	0	0	0	0
AT5G47240	-828	ATACACGC	MJ	3.4641		-828	ATACACGC	Drought	3.40286		0		0	0	0	0	0	0	0	0	0	0	0
AT5G47240	-346	CACGTAGC	MJ	3.36513		-347	ACACGTAG	Drought	4.0087		1		1	0	0	0	0	0	0	0	0	0	0
AT5G47240	-345	ACGTAGCT	Drought	3.48486		-346	CACGTAGC	MJ	3.36513		1		1	0	0	0	0	0	0	0	0	0	0
AT5G47240	-345	ACGTAGCT	MJ	3.54758		-345	ACGTAGCT	Drought	3.48486		0		1	0	0	0	0	0	0	0	0	0	0
AT5G47240	-314	ACACGTAG	Drought	4.0087		-316	AAACACGT	MJ	3.95765		2		1	0	0	0	0	0	0	0	0	0	0
AT5G47240	-313	CACGTAGC	MJ	3.36513		-314	ACACGTAG	Drought	4.0087		1		1	0	0	0	0	0	0	0	0	0	0
AT5G47240	-312	ACGTAGCT	Drought	3.48486		-313	CACGTAGC	MJ	3.36513		1		1	0	0	0	0	0	0	0	0	0	0
AT5G47240	-312	ACGTAGCT	MJ	3.54758		-312	ACGTAGCT	Drought	3.48486		0		1	0	0	0	0	0	0	0	0	0	0
AT5G47240	-111	TGTGCCTC	MJ	3.82401		-112	GTGTGCCT	Drought	4.95845		1		0	0	0	0	0	0	0	0	0	0	0
AT5G51440	-971	CGTCGAGC	CK	6.14607		-973	ACCGTCGA	H2O2	3.22172		2		0	0	0	0	0	0	0	0	0	0	0
AT5G51440	-961	AACTGAGT	H2O2	3.19615		-964	CTTAACTG	CK	3.07304		3		0	0	0	0	0	0	0	0	0	0	0
AT5G51440	-957	GAGTTAAC	CK	4.12066		-961	AACTGAGT	H2O2	3.19615		4		0	0	0	0	0	0	0	0	0	0	0
AT5G51440	-833	GCAGCCTC	H2O2	3.42445		-835	AGGCAGCC	CK	7.15694		2		0	0	0	0	0	0	0	0	0	0	0
AT5G51440	-794	AGCGCAGC	H2O2	8.21868		-797	GCAAGCGC	CK	11.8245		3		0	0	0	0	0	0	0	0	0	0	0
AT5G51440	-570	GCACGAGG	H2O2	5.23007		-572	TGGCACGA	CK	4.77129		2		0	0	0	0	0	0	0	0	0	0	0
AT5G51440	-510	TCGGAGGC	H2O2	4.10934		-510	TCGGAGGC	CK	6.47532		0		0	0	0	0	0	0	0	0	0	0	0
AT5G51440	-466	CTCGAGTG	H2O2	3.43467		-466	CTCGAGTG	CK	4.05916		0		0	0	0	0	0	0	0	0	0	0	0
AT5G51440	-442	CGCCTGGC	H2O2	7.67077		-442	CGCCTGGC	CK	12.0873		0		0	0	0	0	0	0	0	0	0	0	0
AT5G51440	-441	GCCTGGCA	CK	13.9469		-442	CGCCTGGC	H2O2	7.67077		1		0	0	0	0	0	0	0	0	0	0	0
AT5G51440	-383	CTAGATCC	CK	3.23766		-386	GACCTAGA	H2O2	3.64119		3		0	0	0	0	0	0	0	0	0	0	0
AT5G51440	-378	TCCAGCAT	H2O2	4.72856		-379	ATCCAGCA	CK	3.52056		1		0	0	0	0	0	0	0	0	0	0	0
AT5G51440	-241	CGACTTTC	CK	3.48671		-242	CCGACTTT	H2O2	4.17562		1		0	0	0	0	1	0	0	0	0	0	0
AT5G51440	-241	CGACTTTC	H2O2	3.31908		-241	CGACTTTC	CK	3.48671		0		0	0	0	0	1	0	0	0	0	0	0
AT5G51830	-403	AAGCACGC	SA	5.55578		-403	AAGCACGC	H2O2	4.20957		0		0	0	0	0	0	0	0	0	0	0	0
AT5G51830	-402	AGCACGCA	H2O2	6.90369		-403	AAGCACGC	SA	5.55578		1		0	0	0	0	0	0	0	0	0	0	0
AT5G51830	-400	CACGCAAT	SA	3.45132		-402	AGCACGCA	H2O2	6.90369		2		0	0	0	0	0	0	0	0	0	0	0
AT5G51830	-65	CGTCAGCA	H2O2	3.31908		-66	ACGTCAGC	SA	3.54335	AtREG515	1		0	0	0	0	0	0	0	0	0	0	0
AT5G52310	-817	CGGAGATC	DREB1Aox	6.42319		-817	CGGAGATC	ABA	3.98172		0		0	0	0	0	0	0	0	0	0	0	0
AT5G52310	-815	GAGATCTC	ABA	3.17985		-817	CGGAGATC	DREB1Aox	6.42319		2		0	0	0	0	0	0	0	0	0	0	0
AT5G52310	-399	ATACCTAT	ABA	3.30017		-402	ATCATACC	DREB1Aox	4.46055		3		0	0	0	0	0	0	0	0	0	0	0
AT5G52310	-334	AAACAGCC	DREB1Aox	3.79452		-334	AAACAGCC	ABA	5.22715		0		0	0	0	0	0	0	0	0	0	0	0
AT5G52310	-333	AACAGCCA	ABA	3.81582		-334	AAACAGCC	DREB1Aox	3.79452		1		0	0	0	0	0	0	0	0	0	0	0
AT5G52310	-323	CGACGTAA	DREB1Aox	7.58904		-327	CACACGAC	ABA	5.08776		4		1	0	0	0	0	0	0	0	0	0	0
AT5G52310	-320	CGTAAACG	ABA	6.2299		-323	CGACGTAA	DREB1Aox	7.58904		3		0	0	0	0	0	0	0	0	0	0	0
AT5G52310	-319	GTAAACGT	DREB1Aox	3.78803		-320	CGTAAACG	ABA	6.2299		1		1	0	0	0	0	0	0	0	0	0	0
AT5G52310	-306	GACCACAT	ABA	4.68198		-310	AAATGACC	DREB1Aox	3.80756		4		0	0	0	0	0	0	0	0	0	0	0
AT5G52310	-282	TGGACCGA	DREB1Aox	4.90265		-282	TGGACCGA	ABA	4.05219		0		0	0	0	0	0	0	0	0	0	0	0
AT5G52310	-280	GACCGACT	ABA	6.35969	AtREG638	-281	GGACCGAC	DREB1Aox	6.925		1		0	1	0	0	0	0	0	0	0	0	0
AT5G52310	-280	GACCGACT	DREB1Aox	10.2593	AtREG638	-280	GACCGACT	ABA	6.35969	AtREG638	0		0	1	0	0	0	0	0	0	0	0	0
AT5G52310	-279	ACCGACTA	ABA	4.31979		-280	GACCGACT	DREB1Aox	10.2593	AtREG638	1		0	1	0	0	0	0	0	0	0	0	0
AT5G52310	-279	ACCGACTA	DREB1Aox	5.22642		-279	ACCGACTA	ABA	4.31979		0		0	1	0	0	0	0	0	0	0	0	0
AT5G52310	-233	TCATACCG	Drought	3.1785		-234	ATCATACC	DREB1Aox	4.46055		1		0	0	0	0	0	0	0	0	0	0	0
AT5G52310	-231	ATACCGAC	ABA	5.38703		-233	TCATACCG	Drought	3.1785		2		0	1	0	0	0	0	0	0	0	0	0
AT5G52310	-231	ATACCGAC	DREB1Aox	10.8627		-231	ATACCGAC	ABA	5.38703		0		0	1	0	0	0	0	0	0	0	0	0
AT5G52310	-230	TACCGACA	Drought	3.11852		-230	TACCGACA	DREB1Aox	8.71069		0		0	1	0	0	0	0	0	0	0	0	0
AT5G52310	-229	ACCGACAT	DREB1Aox	12.7356		-230	TACCGACA	Drought	3.11852		1		0	1	0	0	0	0	0	0	0	0	0
AT5G52310	-225	ACATCAGT	ABA	4.01665		-227	CGACATCA	DREB1Aox	6.28118		2		0	0	0	0	0	0	0	0	0	0	0
AT5G52310	-175	ACTACCGA	ABA	5.94673		-177	ATACTACC	DREB1Aox	5.12963		2		0	0	0	0	0	0	0	0	0	0	0
AT5G52310	-174	CTACCGAC	DREB1Aox	11.7249		-174	CTACCGAC	ABA	7.26822		0		0	1	0	0	0	0	0	0	0	0	0
AT5G52310	-174	CTACCGAC	Drought	3.93528		-174	CTACCGAC	DREB1Aox	11.7249		0		0	1	0	0	0	0	0	0	0	0	0
AT5G52310	-173	TACCGACA	DREB1Aox	8.71069		-174	CTACCGAC	Drought	3.93528		1		0	1	0	0	0	0	0	0	0	0	0
AT5G52310	-173	TACCGACA	Drought	3.11852		-173	TACCGACA	DREB1Aox	8.71069		0		0	1	0	0	0	0	0	0	0	0	0
AT5G52310	-172	ACCGACAT	DREB1Aox	12.7356		-173	TACCGACA	Drought	3.11852		1		0	1	0	0	0	0	0	0	0	0	0
AT5G52310	-169	GACATGAG	ABA	5.32439		-170	CGACATGA	DREB1Aox	4.22901		1		0	0	0	0	0	0	0	0	0	0	0
AT5G52310	-136	AGCCGACA	ABA	5.26319		-137	AAGCCGAC	DREB1Aox	5.48515		1		0	1	0	0	0	0	0	0	0	0	0
AT5G52310	-136	AGCCGACA	DREB1Aox	6.36782		-136	AGCCGACA	ABA	5.26319		0		0	1	0	0	0	0	0	0	0	0	0
AT5G52310	-135	GCCGACAC	ABA	15.5748		-136	AGCCGACA	DREB1Aox	6.36782		1		0	1	0	0	0	0	0	0	0	0	0
AT5G52310	-135	GCCGACAC	Drought	4.21637		-135	GCCGACAC	ABA	15.5748		0		0	1	0	0	0	0	0	0	0	0	0
AT5G52310	-134	CCGACACA	ABA	4.97715		-135	GCCGACAC	Drought	4.21637		1		0	1	0	0	0	0	0	0	0	0	0
AT5G52310	-125	ACACGCGT	Drought	3.7564	AtREG536	-125	ACACGCGT	ABA	6.16698	AtREG536	0		0	0	1	0	0	0	0	0	0	0	0
AT5G52310	-123	ACGCGTAG	ABA	6.35969		-124	CACGCGTA	Drought	3.70034		1		0	0	1	0	0	0	0	0	0	0	0
AT5G52310	-123	ACGCGTAG	Drought	3.44337		-123	ACGCGTAG	ABA	6.35969		0		0	0	1	0	0	0	0	0	0	0	0
AT5G52310	-122	CGCGTAGA	ABA	6.6362		-123	ACGCGTAG	Drought	3.44337		1		0	0	1	0	0	0	0	0	0	0	0
AT5G52310	-92	CACCACGA	DREB1Aox	4.90265		-92	CACCACGA	ABA	4.05219		0		0	0	0	0	0	0	0	0	0	0	0
AT5G52310	-82	ACAGACGC	Drought	3.44337		-82	ACAGACGC	DREB1Aox	7.69444		0		0	0	0	0	0	0	0	0	0	0	0
AT5G52310	-71	ATACGTGT	DREB1Aox	4.29457		-71	ATACGTGT	ABA	5.67935		0		1	0	0	0	0	0	0	0	0	0	0
AT5G52310	-70	TACGTGTC	ABA	11.1682	AtREG557	-71	ATACGTGT	DREB1Aox	4.29457		1		1	0	0	0	0	0	0	0	0	0	0
AT5G52310	-70	TACGTGTC	DREB1Aox	4.50407	AtREG557	-70	TACGTGTC	ABA	11.1682	AtREG557	0		1	0	0	0	0	0	0	0	0	0	0
AT5G52310	-69	ACGTGTCC	ABA	14.0459	AtREG472	-70	TACGTGTC	DREB1Aox	4.50407	AtREG557	1		1	0	0	0	0	0	0	0	0	0	0
AT5G52310	-69	ACGTGTCC	DREB1Aox	4.5317	AtREG472	-69	ACGTGTCC	ABA	14.0459	AtREG472	0		1	0	0	0	0	0	0	0	0	0	0
AT5G52310	-69	ACGTGTCC	Drought	3.80249	AtREG472	-69	ACGTGTCC	DREB1Aox	4.5317	AtREG472	0		1	0	0	0	0	0	0	0	0	0	0
AT5G52310	-68	CGTGTCCC	ABA	13.8757		-69	ACGTGTCC	Drought	3.80249	AtREG472	1		0	0	0	0	0	0	0	0	0	0	0
AT5G52310	-68	CGTGTCCC	Drought	5.00854		-68	CGTGTCCC	ABA	13.8757		0		0	0	0	0	0	0	0	0	0	0	0
AT5G52310	-67	GTGTCCCT	ABA	10.313		-68	CGTGTCCC	Drought	5.00854		1		0	0	0	0	0	0	0	0	0	0	0
AT5G52310	-67	GTGTCCCT	Drought	4.46707		-67	GTGTCCCT	ABA	10.313		0		0	0	0	0	0	0	0	0	0	0	0
AT5G52310	-63	CCCTTTAT	DREB1Aox	3.03978		-67	GTGTCCCT	Drought	4.46707		4		0	0	0	0	1	0	0	0	0	0	0
AT5G53980	-849	GACCAGCC	IAA	7.83346		-849	GACCAGCC	ACC	5.96411		0		0	0	0	0	0	0	0	0	0	0	0
AT5G53980	-844	GCCCACGT	ACC	6.66578		-848	ACCAGCCC	IAA	15.9467		4		1	0	0	0	0	1	0	0	0	0	0
AT5G53980	-844	GCCCACGT	IAA	8.75505		-844	GCCCACGT	ACC	6.66578		0		1	0	0	0	0	1	0	0	0	0	0
AT5G53980	-843	CCCACGTG	ACC	4.14579	AtREG464	-844	GCCCACGT	IAA	8.75505		1		1	0	0	1	0	0	0	0	0	0	0
AT5G53980	-843	CCCACGTG	IAA	5.44521	AtREG464	-843	CCCACGTG	ACC	4.14579	AtREG464	0		1	0	0	1	0	0	0	0	0	0	0
AT5G53980	-829	TGCATGTA	ACC	4.0748		-830	ATGCATGT	IAA	4.87454		1		0	0	0	0	0	0	0	0	0	0	0
AT5G53980	-829	TGCATGTA	IAA	5.35197		-829	TGCATGTA	ACC	4.0748		0		0	0	0	0	0	0	0	0	0	0	0
AT5G53980	-828	GCATGTAT	ACC	3.74399		-829	TGCATGTA	IAA	5.35197		1		0	0	0	0	0	0	0	0	0	0	0
AT5G53980	-828	GCATGTAT	IAA	3.93399		-828	GCATGTAT	ACC	3.74399		0		0	0	0	0	0	0	0	0	0	0	0
AT5G53980	-730	AGTACAAT	ACC	3.8757		-731	TAGTACAA	IAA	4.12161		1		0	0	0	0	0	0	0	0	0	0	0
AT5G53980	-662	CCCTTCTA	ACC	8.94617		-665	GACCCCTT	IAA	8.26866		3		0	0	0	0	0	0	0	0	0	0	0
AT5G53980	-662	CCCTTCTA	IAA	5.8751		-662	CCCTTCTA	ACC	8.94617		0		0	0	0	0	0	0	0	0	0	0	0
AT5G53980	-518	TCGAACCA	IAA	3.44793		-520	TTTCGAAC	ACC	3.41663		2		0	0	0	0	0	0	0	0	0	0	0
AT5G53980	-507	CTACTTGG	IAA	4.03471		-507	CTACTTGG	ACC	4.09584		0		0	0	0	0	0	0	0	0	0	0	0
AT5G53980	-317	CGTTATAC	IAA	8.47799		-317	CGTTATAC	ACC	6.45483		0		0	0	0	0	0	0	0	0	0	0	0
AT5G53980	-312	TACATGCA	ACC	3.77727		-313	ATACATGC	IAA	3.78396		1		0	0	0	0	0	0	0	0	0	0	0
AT5G53980	-312	TACATGCA	IAA	3.54371		-312	TACATGCA	ACC	3.77727		0		0	0	0	0	0	0	0	0	0	0	0
AT5G53980	-310	CATGCATC	ACC	4.55296		-311	ACATGCAT	IAA	4.51018		1		0	0	0	0	0	0	0	0	0	0	0
AT5G53980	-310	CATGCATC	IAA	4.98334		-310	CATGCATC	ACC	4.55296		0		0	0	0	0	0	0	0	0	0	0	0
AT5G53980	-164	TCTATAGT	IAA	3.36225		-164	TCTATAGT	ACC	3.07188		0		0	0	0	0	0	0	0	0	0	0	0
AT5G53980	-163	CTATAGTA	ACC	3.98384		-164	TCTATAGT	IAA	3.36225		1		0	0	0	0	0	0	0	0	0	0	0
AT5G53980	-25	CATCCTTA	ACC	3.28458		-26	ACATCCTT	IAA	3.86587		1		0	0	0	0	0	0	0	0	0	0	0
AT5G57560	-555	CTACCTAG	BL	5.98081		-557	TACTACCT	H2O2	3.00161		2		0	0	0	0	0	0	0	0	0	0	0
AT5G57560	-189	ACCGCGTG	H2O2	4.10934		-189	ACCGCGTG	BL	8.68641		0		0	0	1	0	0	0	0	0	0	0	0
AT5G57560	-109	ACGCGGCT	BL	10.7303		-112	AAGACGCG	H2O2	3.71166		3		0	0	1	0	0	0	0	0	0	0	0
AT5G59220	-735	TATACCGT	Drought	3.06077		-736	ATATACCG	ABA	4.96366		1		0	0	0	0	0	0	0	0	0	0	0
AT5G59220	-733	TACCGTAT	ABA	4.05219		-735	TATACCGT	Drought	3.06077		2		0	0	0	0	0	0	0	0	0	0	0
AT5G59220	-594	TGACGTAA	Drought	3.00512		-596	GATGACGT	ABA	6.90298	AtREG578	2		1	0	0	0	0	0	0	0	0	0	0
AT5G59220	-591	CGTAATTA	ABA	4.06418	AtREG646	-594	TGACGTAA	Drought	3.00512		3		0	0	0	0	0	0	0	0	0	0	0
AT5G59220	-413	TGACGTAA	Drought	3.00512		-415	GATGACGT	ABA	6.90298	AtREG578	2		1	0	0	0	0	0	0	0	0	0	0
AT5G59220	-410	CGTAATTA	ABA	4.06418	AtREG646	-413	TGACGTAA	Drought	3.00512		3		0	0	0	0	0	0	0	0	0	0	0
AT5G59220	-304	ATGCGTGT	ABA	4.45643		-305	CATGCGTG	Drought	3.02345		1		0	0	0	0	0	0	0	0	0	0	0
AT5G59220	-302	GCGTGTCA	Drought	3.44337		-302	GCGTGTCA	ABA	9.53954		0		0	0	0	0	0	0	0	0	0	0	0
AT5G59220	-146	CGTCACGC	Drought	5.29749		-146	CGTCACGC	ABA	7.82732		0		0	0	0	0	0	0	0	0	0	0	0
AT5G59220	-145	GTCACGCC	ABA	8.0333		-146	CGTCACGC	Drought	5.29749		1		0	0	0	0	0	0	0	0	0	0	0
AT5G59220	-86	CTGCCCGT	Drought	5.50939		-86	CTGCCCGT	ABA	20.351		0		0	0	0	0	0	0	0	0	0	0	0
AT5G59220	-85	TGCCCGTT	ABA	11.1682		-86	CTGCCCGT	Drought	5.50939		1		0	0	0	0	0	0	0	0	0	0	0
AT5G59220	-85	TGCCCGTT	Drought	4.03126		-85	TGCCCGTT	ABA	11.1682		0		0	0	0	0	0	0	0	0	0	0	0
AT5G59220	-84	GCCCGTTC	ABA	13.2724		-85	TGCCCGTT	Drought	4.03126		1		0	0	0	0	0	0	0	0	0	0	0
AT5G59220	-84	GCCCGTTC	Drought	5.38962		-84	GCCCGTTC	ABA	13.2724		0		0	0	0	0	0	0	0	0	0	0	0
AT5G59220	-83	CCCGTTCA	ABA	6.49501		-84	GCCCGTTC	Drought	5.38962		1		0	0	0	0	0	0	0	0	0	0	0
AT5G59220	-61	CTGCCCGT	Drought	5.50939		-61	CTGCCCGT	ABA	20.351		0		0	0	0	0	0	0	0	0	0	0	0
AT5G64510	-957	CGCTGCGC	H2O2	7.19135		-958	CCGCTGCG	SA	6.69961		1		0	0	0	0	0	0	0	0	0	0	0
AT5G64510	-175	CACGACGT	H2O2	3.06831		-177	TTCACGAC	SA	3.48298		2		1	0	0	0	0	0	0	0	0	0	0
AT5G66650	-662	TGCGTGGC	MJ	4.64919		-663	ATGCGTGG	Drought	3.11852		1		0	0	0	0	0	0	0	0	0	0	0
AT5G66650	-622	CACGTGTA	MJ	3.01999	AtREG453	-623	CCACGTGT	Drought	3.13465	AtREG382	1		1	0	0	1	0	0	0	0	0	0	0
AT5G66650	-617	GTACGGTC	Drought	3.1785		-620	CGTGTACG	MJ	3.01999		3		0	0	0	0	0	0	0	0	0	0	0
AT5G66650	-617	GTACGGTC	MJ	4.52998		-617	GTACGGTC	Drought	3.1785		0		0	0	0	0	0	0	0	0	0	0	0
